# Supplementary material for: Unraveling the transcriptomic signatures of Parkinson’s disease and major depression using single-cell and bulk data
Source: Front Aging Neurosci. 2023 Nov 7;15:1273855. doi: 10.3389/fnagi.2023.1273855 (PMC10664927; doi:10.3389/fnagi.2023.1273855)
Supplement: Supplementary file 1 [file Supplementary_Material.zip]

Archive with 37 entries (37 files):
- Supplementary_Material/Supp_File 3_Table 1_Up_and_Down_regulated_genes_GSE39653.xlsx
- Supplementary_Material/Supp_File 3_Table 10_Ranking_Table_GSE72267_Betweenness.csv
- Supplementary_Material/Supp_File 3_Table 11_Ranking_Table_GSE72267_MCC.csv
- Supplementary_Material/Supp_File 3_Table 12_Ranking_Table_GSE39653_Degree.csv
- Supplementary_Material/Supp_File 3_Table 13_Ranking_Table_GSE39653_Closeness.csv
- Supplementary_Material/Supp_File 3_Table 14_Ranking_Table_GSE39653_Betweenness.csv
- Supplementary_Material/Supp_File 3_Table 15_Ranking_Table_GSE39653_MCC.csv
- Supplementary_Material/Supp_File 3_Table 16_Shared_common_exclusive_DEGS_between_datasets.xlsx
- Supplementary_Material/Supp_File 3_Table 17_Ranking_Table_CD86_Degree.csv
- Supplementary_Material/Supp_File 3_Table 18_Ranking_Table_CD86_Closeness.csv
- Supplementary_Material/Supp_File 3_Table 19_Ranking_Table_CD86_Betweenness.csv
- Supplementary_Material/Supp_File 3_Table 2_Up_and_Down_regulated_genes_GSE49126.xlsx
- Supplementary_Material/Supp_File 3_Table 20_Ranking_Table_CD86_MCC.csv
- Supplementary_Material/Supp_File 3_Table 3_Up_and_Down_regulated_genes_GSE72267.xlsx
- Supplementary_Material/Supp_File 3_Table 4_Ranking_Table_GSE49126_Degree.csv
- Supplementary_Material/Supp_File 3_Table 5_Ranking_Table_GSE49126_Closeness.csv
- Supplementary_Material/Supp_File 3_Table 6_Ranking_Table_GSE49126_Betweenness.csv
- Supplementary_Material/Supp_File 3_Table 7_Ranking_Table_GSE49126_MCC.csv
- Supplementary_Material/Supp_File 3_Table 8_Ranking_Table_GSE72267_Degree.csv
- Supplementary_Material/Supp_File 3_Table 9_Ranking_Table_GSE72267_Closeness.csv
- Supplementary_Material/Supp_File 4_Table 1_Top_ranked_KEGG_pathways_GSE49126.xlsx
- Supplementary_Material/Supp_File 4_Table 2_Top_ranked_KEGG_pathways_GSE72267.xlsx
- Supplementary_Material/Supp_File 4_Table 3_Top_ranked_KEGG_pathways_GSE39653.xlsx
- Supplementary_Material/Supp_File 4_Table 4_Top_ranked_GO_CC_Terms_GSE49126.xlsx
- Supplementary_Material/Supp_File 4_Table 5_Top_ranked_GO_CC_Terms_GSE72267.xlsx
- Supplementary_Material/Supp_File 4_Table 6_Top_ranked_GO_CC_Terms_GSE39653.xlsx
- Supplementary_Material/Supp_File 4_Table 7_Top_ranked_GO_MF_Terms_GSE49126.xlsx
- Supplementary_Material/Supp_File 4_Table 8_Top_ranked_GO_MF_Terms_GSE72267.xlsx
- Supplementary_Material/Supp_File 4_Table 9_Top_ranked_GO_MF_Terms_GSE39653.xlsx
- Supplementary_Material/Supplementary File 1.docx
- Supplementary_Material/Supplementary File 2_Table_1_DEGs_between_the_26_clusters.xlsx
- Supplementary_Material/Supplementary File 2_Table_2_DEGs_betweeen_the_8_cell_types.xlsx
- Supplementary_Material/Supplementary_File 2_Table 3_Upregulated_DEGs_PD_compared_to_MDD.xlsx
- Supplementary_Material/Supplementary_File 2_Table 4_Downregulated_DEGs_PD_compared_to_MDD.xlsx
- Supplementary_Material/Supplementary_File_2_Table 5_Downregulated_GO BP_PD_compared_to_MDD.xlsx
- Supplementary_Material/Supplementary_File_2_Table 6_Upregulated_GO BP_PD_compared_to_MDD.xlsx
- Supplementary_Material/Supplementry File 3.docx
