# Supplementary material for: Unraveling the transcriptomic signatures of Parkinson’s disease and major depression using single-cell and bulk data
Source: Front Aging Neurosci. 2023 Nov 7;15:1273855. doi: 10.3389/fnagi.2023.1273855 (PMC10664927; doi:10.3389/fnagi.2023.1273855)
Supplement: Supplementary file 1 [file Supplementary_Material.zip › Supplementary_Material/Supp_File 3_Table 1_Up_and_Down_regulated_genes_GSE39653.xlsx]

## Sheet: Sheet1
Supp_File 3_Table 1_Up_and_Down_regulated_genes_GSE39653
Gene Name	LogFc
HBA1	1.10321
HBA2	0.948588
HBB	0.814104
FOSB	0.740651
PTGR2	0.716385
GADD45B	0.67437
RNU1-5	0.662832
HS.544637	0.658055
RNU1-3	0.642055
RNU1G2	0.612908
LOC100128098	0.608461
C15ORF63	0.589014
XRCC2	0.585982
CYCSL1	0.58492
ZNF483	0.575531
HNRNPU	0.573154
RNU1A3	0.572045
DEM1	0.569558
ZNF394	0.559093
FKBP14	0.551042
LOC389765	0.550971
LOC100133516	0.550568
LOC401098	0.548551
LOC100129882	0.548494
HS.163752	0.547849
MAGT1	0.54748
LOC100130276	0.546635
LOC100129211	0.541895
PLDN	0.530306
YRDC	0.526972
SSTR2	0.526379
BLZF1	0.526375
RNU1F1	0.521184
LOC100129269	0.51998
MBD4	0.519935
LOC728903	0.517691
FAM175A	0.509644
ZNF69	0.509082
C3ORF34	0.508505
LMOD3	0.507272
GRIPAP1	0.507014
LOC100132585	0.501929
LOC100128288	0.500643
HIATL2	0.499254
IL17RD	0.496709
LOC730993	0.495672
NR4A2	0.492748
HSPC268	0.492633
EID2B	0.492622
LOC100131541	0.492012
SNORD13	0.491008
LOC100129362	0.48945
POFUT1	0.48434
LOC100127975	0.483807
PRO1853	0.483339
FLJ40722	0.481122
RGS1	0.478389
LOC100134053	0.478099
ZMAT3	0.476486
SNORA12	0.47535
LRAP	0.472999
SNHG1	0.4711
GCLM	0.470979
ZNF577	0.467762
TNFSF15	0.462577
ANKRD44	0.460266
FAM73A	0.455859
ZNF14	0.455663
CD69	0.450644
ZNF557	0.447751
LOC100130516	0.44619
SLC5A8	0.44437
LOC100132391	0.443508
PPM1K	0.443483
LOC730060	0.439783
SLC35E1	0.437752
RHBDL2	0.430428
LEP	0.429638
C14ORF82	0.429131
HSD17B7	0.428994
BMS1P5	0.42851
ZNF669	0.424533
TNF	0.419473
GDPD1	0.419
LOC123688	0.417967
BIRC3	0.417287
ZNF549	0.416968
RASSF6	0.41473
SNORD3D	0.41259
LOC730313	0.410955
LOC441087	0.410411
LOC399900	0.400802
ZNF682	0.399827
PHAX	0.398191
CCDC125	0.395352
MFSD11	0.394628
RNU5A	0.392723
PDPR	0.391958
LOC100128460	0.38716
LOC728105	0.385054
LOC100129502	0.381326
GNB4	0.380148
ZNF773	0.376131
LRRC37B2	0.372244
LOC647389	0.371693
TDRD1	0.371429
CATSPER2	0.371187
LOC729120	0.369151
HNRNPA2B1	0.36911
ALPP	0.368405
SNAPC1	0.368341
LOC440704	0.367771
LOC643882	0.365557
SNORD31	0.363798
DENR	0.363515
LOC100128126	0.363405
DUXAP3	0.360071
C6ORF225	0.355949
KIFC3	0.354761
PCYOX1	0.354515
LOC643308	0.351954
PDE7A	0.350602
ADM	0.349799
SPN	0.34951
SPTLC1	0.348996
RNU11	0.346617
ZNF860	0.346342
LOC441896	0.346028
SNORD12C	0.345667
LEF1	0.345395
LOC730990	0.341763
SNORA61	0.341474
ARL16	0.340742
HLA-H	0.340317
RNU4-1	0.339834
LOC646949	0.337474
LOC100131989	0.333756
NFKBIZ	0.333682
LOC645231	0.330961
STAG3L3	0.328622
IER5	0.326026
MRP63	0.323626
GALNT3	0.321362
HS.193767	0.32009
SMCR5	0.318026
LOC645452	0.317912
RBM3	0.316733
MCOLN2	0.31651
SNORA33	0.31126
USP49	0.311192
IKZF1	0.310833
LOC100128274	0.310204
LOC90586	0.309139
LOC728809	0.308847
HS.562219	0.308847
ZNF738	0.30676
NUBPL	0.306312
CITED2	0.30552
LOC100133329	0.304828
LOC255167	0.303435
DTWD2	0.303317
LOC729978	0.302078
NLRP8	0.300519
LOC130773	0.299525
LOC391825	0.298991
C5ORF41	0.293559
LOC100190986	0.291771
TMEM107	0.29017
LOC100131572	0.289837
LOC441550	0.286513
IPP	0.286352
NELL2	0.285788
HS.535028	0.284717
LOC126235	0.284325
LOC729559	0.282584
HS.572649	0.280128
RUNDC2C	0.278833
PIGX	0.27878
LOC440157	0.278207
LOC728310	0.277816
GSTM1	0.276074
LOC346950	0.274751
LOC644029	0.274471
APBB3	0.274446
SNORA67	0.273652
LOC728855	0.27364
LOC727962	0.273011
SERTAD1	0.26956
LOC100131096	0.266507
HS.570988	0.265967
ADHFE1	0.265568
LOC729686	0.264092
SNORA57	0.264067
TUBB2C	0.263771
LOC100130764	0.263343
ATG10	0.262214
CLK1	0.262188
MGC15763	0.262119
FLJ46309	0.261806
MARCH7	0.261129
LOC100129543	0.0203312
SNHG10	0.0249502
TRIM16L	0.0128268
LOC729652	0.0217545
LOC100133568	0.00859986
SIGLEC14	0.0195017
NDUFV3	0.0156567
KILLIN	0.0361598
CFD	0.000779641
TP53BP2	0.01558
LOC100134172	0.0230451
SS18	0.0482176
FCER1A	0.00499562
LOC100131866	0.024966
LOC641522	0.0269295
HLA-DRB4	0.0188073
NDUFS7	0.00573651
BRI3P1	0.0193048
PLEKHF1	0.014125
MX1	0.0427915
MSRB2	0.0126204
LOC100008589	0.00184433
LOC100132394	0.0100052
DHRS9	0.0192644
GPBAR1	0.011424
APOBEC3A	0.00336605
FDXACB1	0.0298917
MAFB	0.0135026
HLA-DRB3	0.00347352
LOC100134363	0.0222718
ACTN1	0.0462597
ZNF266	0.0376972
LOC100134364	0.0021035
LOC260339	0.0280438
SDF2L1	0.00183146
C7ORF28B	0.0124005
NUCKS1	0.0123979
VRK3	0.00505859
CTSZ	0.00556474
LOC286444	0.0221104
ADAMTS4	0.037883
NCF1	0.0183509
LOC440311	0.0219818
MEFV	0.0208336
BRIP1	0.0298263
ARPC1B	0.0171911
LOC729629	0.00947575
HLA-DMA	0.00238126
TRIM34	0.0204845
PSMB10	0.0138718
CSNK1E	0.0291622
TBCCD1	0.0271698
ATG7	0.0208306
TPRG1L	0.0397287
DAB2	0.00796533
GAPDHL6	0.0196592
ATP13A1	0.0356689
CNO	0.0188808
SLC27A3	0.00682259
TST	0.0385266
SLC30A6	0.0134869
C1ORF210	0.0479451
LOC646531	0.00329146
CD68	0.00201847
LYL1	0.0464261
CD9	0.00300606
LOC652616	0.0119594
ASCL2	0.0122445
ADAP2	0.0178681
LOC100129445	0.0427173
BTK	0.00256455
NAPSB	0.0275914
CRTAP	0.00525459
ALDOA	0.020927
CXCL16	0.026278
GSTP1	0.0133181
HPS6	0.00460081
BCL11A	0.00876763
OSBPL1A	0.00322769
FASN	0.0442826
LOC646294	0.00240668
DHRS4	1.04473e-05
TPM3	0.0119252
ASGR1	0.0216259
FLJ21986	0.011146
CEBPD	0.0362091
TMEM205	0.0456879
ADAM15	0.0376157
DKFZP779L1853	0.00926217
TMEM160	0.00810139
HS.508682	0.0122939
CES2	0.00807272
FKBP1A	0.0188153
SGK3	0.0472895
AKT1	0.0338069
CYBA	0.00814397
AKR7A2	0.0310232
ZNF765	0.0308126
MRPL17	0.0399337
XYLT1	0.0175053
TBXAS1	0.00121115
COX4I1	0.0178857
DUSP6	0.0122546
TBCA	0.00572324
C4ORF18	0.0390265
C12ORF10	0.0371547
GLIPR2	0.0207166
MAPKAPK3	0.0463825
LOC342892	0.0355686
LOC653888	0.0406736
FCN1	0.00365654
RPS2	0.0120526
SERPINB6	0.0252577
COX5A	0.0137709
LOC728873	0.026286
SLC16A3	0.0252705
G6PD	0.00264506
EEF2	0.0162174
BCKDK	0.0341154
PAOX	0.0373785
LOC390557	0.0368562
CSTA	0.00519797
LOC390530	0.0112496
CXXC5	0.0130909
NENF	0.0406863
FER1L3	0.0279439
SNF8	0.0456932
KHSRP	0.0401522
ACBD5	0.0326144
ATP6V0A1	0.0199115
SNRNP48	0.0328968
SPNS1	0.0321359
C1ORF151	0.0102485
NINJ2	0.0430492
LOC389816	0.0228202
HLA-DMB	0.0134439
TNFSF13B	0.0101788
CMTM3	0.00383954
CYB5R1	0.0275777
AP2S1	0.00362738
CSF3R	0.0437502
ABHD8	0.0151375
METTL7A	0.00843957
NDUFAF3	0.020414
EMP3	0.00916558
BST2	0.0299758
LOC100133551	0.00732404
TIMP2	0.00222158
CD14	0.0112239
ADRBK1	0.041154
SON	0.00882492
PLSCR3	0.0343586
PRCP	0.00645577
DGUOK	0.0327611
MPEG1	0.00411585
GNS	0.0343465
CECR5	0.0381279
LOC100130886	0.0183698
ALDH1A1	0.0382711
GPX1	0.0417532
CENTA1	0.0383944
ARSB	0.00520663
PYCARD	0.0114614
CUEDC1	0.0153536
LOC100133328	0.00845672
FAM53B	0.00423956
VAMP8	0.0137518
CD86	0.00333254
TYROBP	0.0169422
ATP5G1	0.0205989
SCRN1	0.00100246
HNMT	0.0151317
TSPO	0.0367901
PP8961	0.0282202
GALK1	0.0350797
RBM39	0.0159627
ZNF358	0.0268619
DBNL	0.0431592
FCGRT	0.0369135
C20ORF20	0.0166441
EIF3L	0.00641467
HAVCR2	0.0362666
LOC729009	0.00741973
PGAM1	0.0169491
NEDD9	0.0154455
LYSMD2	0.0447723
FTHL3	0.0151428
GTF2IRD2B	0.0189936
FLJ40453	0.0207321
PRNP	0.010356
HS.143408	0.0136055
PHB	0.0290593
LOC644330	0.0203324
ECGF1	0.0303282
RRAGD	0.00260433
ARID3A	0.00833326
HCST	0.00580609
LOC388556	0.00391891
DUT	0.0355623
SLC15A3	0.0139472
