# Supplementary material for: Unraveling the transcriptomic signatures of Parkinson’s disease and major depression using single-cell and bulk data
Source: Front Aging Neurosci. 2023 Nov 7;15:1273855. doi: 10.3389/fnagi.2023.1273855 (PMC10664927; doi:10.3389/fnagi.2023.1273855)
Supplement: Supplementary file 1 [file Supplementary_Material.zip › Supplementary_Material/Supp_File 3_Table 10_Ranking_Table_GSE72267_Betweenness.csv]

Supp_File 3_Table 10_Ranking_Table_GSE72267_Betweenness
Top 10 in network STRING network - 10%25max_edgelist_GSE72267.csv ranked by Betweenness method
Rank	Name	Score
1	ZNF148	10801.97117
2	STAG2	7865.456837
3	MTMR3	7526.962467
4	QPCT	7254.35982
5	PCNX	6944.749967
6	HIC2	6119.250144
7	PFAS	5695.919541
8	ADAM9	5632.101724
9	STAP1	5469.670772
10	TOX	5407.424266
