# Supplementary material for: Unraveling the transcriptomic signatures of Parkinson’s disease and major depression using single-cell and bulk data
Source: Front Aging Neurosci. 2023 Nov 7;15:1273855. doi: 10.3389/fnagi.2023.1273855 (PMC10664927; doi:10.3389/fnagi.2023.1273855)
Supplement: Supplementary file 1 [file Supplementary_Material.zip › Supplementary_Material/Supp_File 3_Table 11_Ranking_Table_GSE72267_MCC.csv]

Supp_File 3_Table 11_Ranking_Table_GSE72267_MCC
Top 10 in network STRING network - 10%25max_edgelist_GSE72267.csv ranked by MCC method
Rank	Name	Score
1	CD22	11427
2	CD19	11401
3	CD79A	11188
4	CD79B	10921
4	CXCR5	10921
6	VPREB3	10585
7	PNOC	10226
8	IGHM	6276
9	SPIB	5280
10	PAX5	865
