# Supplementary material for: Unraveling the transcriptomic signatures of Parkinson’s disease and major depression using single-cell and bulk data
Source: Front Aging Neurosci. 2023 Nov 7;15:1273855. doi: 10.3389/fnagi.2023.1273855 (PMC10664927; doi:10.3389/fnagi.2023.1273855)
Supplement: Supplementary file 1 [file Supplementary_Material.zip › Supplementary_Material/Supp_File 3_Table 12_Ranking_Table_GSE39653_Degree.csv]

Supp_File 3_Table 12_Ranking_Table_GSE39653_Degree
Top 10 in network STRING network - 10%25max_edgelist_GSE39653_MDD_HC.csv ranked by Degree method
Rank	Name	Score
1	DENR	12
1	RNU1G2	12
3	RNU5A	11
3	NUBPL	11
5	SMCR5	10
5	RNU1A3	10
5	RNU1-5	10
8	DTWD2	9
8	LOC728310	9
8	SNAPC1	9
