# Supplementary material for: Unraveling the transcriptomic signatures of Parkinson’s disease and major depression using single-cell and bulk data
Source: Front Aging Neurosci. 2023 Nov 7;15:1273855. doi: 10.3389/fnagi.2023.1273855 (PMC10664927; doi:10.3389/fnagi.2023.1273855)
Supplement: Supplementary file 1 [file Supplementary_Material.zip › Supplementary_Material/Supp_File 3_Table 13_Ranking_Table_GSE39653_Closeness.csv]

Supp_File 3_Table 13_Ranking_Table_GSE39653_Closeness
Top 10 in network STRING network - 10%25max_edgelist_GSE39653_MDD_HC.csv ranked by Closeness method
Rank	Name	Score
1	CSTA	44.9235681
2	DENR	42.31402764
3	CEBPD	42.1719808
4	RNU5A	41.85571096
5	SCRN1	41.59367299
6	FCGRT	41.45597458
7	HS.535028	41.31775724
8	HS.570988	41.16630592
9	SMCR5	41.04736097
10	LEF1	40.39924242
