# Supplementary material for: Unraveling the transcriptomic signatures of Parkinson’s disease and major depression using single-cell and bulk data
Source: Front Aging Neurosci. 2023 Nov 7;15:1273855. doi: 10.3389/fnagi.2023.1273855 (PMC10664927; doi:10.3389/fnagi.2023.1273855)
Supplement: Supplementary file 1 [file Supplementary_Material.zip › Supplementary_Material/Supp_File 3_Table 14_Ranking_Table_GSE39653_Betweenness.csv]

Supp_File 3_Table 14_Ranking_Table_GSE39653_Betweenness
Top 10 in network STRING network - 10%25max_edgelist_GSE39653_MDD_HC.csv ranked by Betweenness method
Rank	Name	Score
1	CSTA	11203.68839
2	MGC15763	11025.15152
3	LOC729559	9416
4	LOC100129543	8863.333333
5	SCRN1	6633.828856
6	LEF1	6469.179305
7	HS.570988	6210.307359
8	RNU5A	5901.157427
9	LOC641522	5353.566667
10	TST	5332.573244
