# Supplementary material for: Unraveling the transcriptomic signatures of Parkinson’s disease and major depression using single-cell and bulk data
Source: Front Aging Neurosci. 2023 Nov 7;15:1273855. doi: 10.3389/fnagi.2023.1273855 (PMC10664927; doi:10.3389/fnagi.2023.1273855)
Supplement: Supplementary file 1 [file Supplementary_Material.zip › Supplementary_Material/Supp_File 3_Table 15_Ranking_Table_GSE39653_MCC.csv]

Supp_File 3_Table 15_Ranking_Table_GSE39653_MCC
Top 10 in network STRING network - 10%25max_edgelist_GSE39653_MDD_HC.csv ranked by MCC method
Rank	Name	Score
1	RNU1G2	1063
2	RNU5A	1015
3	RNU11	1008
4	RNU1-3	984
5	RNU1-5	913
6	NUBPL	824
7	DENR	799
8	SNAPC1	774
9	RNU1A3	773
10	LOC728310	772
