# Supplementary material for: Unraveling the transcriptomic signatures of Parkinson’s disease and major depression using single-cell and bulk data
Source: Front Aging Neurosci. 2023 Nov 7;15:1273855. doi: 10.3389/fnagi.2023.1273855 (PMC10664927; doi:10.3389/fnagi.2023.1273855)
Supplement: Supplementary file 1 [file Supplementary_Material.zip › Supplementary_Material/Supp_File 3_Table 16_Shared_common_exclusive_DEGS_between_datasets.xlsx]

## Sheet: Exclusive_GSE49126
DEG Name
378 elements included exclusively in "GSE49126":
ALAS2
SLC4A1
KRT1
SELENBP1
LRRC2
HBD
CA1
HBM
AKAP12
HMBOX1
IL4
TRPM6
DCLK1
MS4A3
DNAJC6
RIMKLA
GPM6A
B4GALNT3
ZNF667
PGLYRP1
TCN1
CCR3
TRIM49
PPFIBP1
C11orf63
MCOLN3
HDC
GPX8
GYPB
SPTA1
RUNDC3A
PIAS4
HS3ST2
LOC100169752
MS4A2
ABCA13
C3orf50
PLEKHA2
ARMC4
LOC100131737
C12orf36
CPA3
CA8
C9orf140
GOLSYN
LHCGR
FCRLA
FCRL1
TGFB2
UGT2B15
KCNG1
COL4A5
TOLLIP
ABCC13
TRIM64
FLYWCH2
OR2W3
HIST1H1A
CYSLTR2
FBXO38
CENPK
SAPS1
C1orf186
PCDH9
CD24
ZNF257
ZNF160
CNR1
GRHL1
KLHDC5
ADAL
ZNF676
CYP39A1
TNFRSF13B
ZNF285A
FLJ32252
NCL
KCNQ2
TLR10
ZNF99
C13orf18
LOC644538
LYSMD1
SERPINE1
C1orf190
OTUD4
TUBB2A
MGC13053
IGF1R
SLC39A12
RIF1
EGFR
GAL3ST1
MKRN3
CD72
PRKAG1
ITIH3
FCRL2
MALAT1
MAP9
SYNPR
ZCCHC7
STC2
ALG1
EXOSC6
LRTM2
HLA-DOB
SLC45A3
SLC14A1
SPINK6
WFDC1
ZNF626
DLX5
TRIB2
INADL
MOXD1
ERC1
CAND2
KSR2
BRUNOL6
ZEB1
ATG9B
ZNF737
FLJ32679
CEP290
ZFYVE9
BACE2
POLR3A
RTTN
ABCG2
EBF1
GPR125
AHCTF1
EXTL2
HSPD1P6
SYT1
PCNT
TPM4
MLNR
C12orf26
TCL6
PRDM7
RALGPS2
NT5E
STRBP
ASAH2
OTUD3
MEP1A
CNR2
SUPT16H
HIRA
C12orf42
DAB2IP
EFNB3
GABPB2
KHDRBS2
CNGA1
SPACA1
GABRP
GPATCH1
C4orf8
FCRL3
FAM44A
KLHL35
C10orf82
ZNF664
SNX22
TMEM51
SPATA13
CCDC15
EML2
DUSP13
CLCN4
C6orf145
NT5C1A
SDAD1
CFI
AFF3
EEF1A2
ZMAT2
CRYBB1
EPS8
CRCP
C14orf115
HUWE1
UGT2B17
CRYBB2
RAB11FIP1
CAPN6
SCD
IRF5
SLC26A10
IFRG15
GSTT1
IGF2
GJB2
ADAMTSL4
NEBL
C1orf67
SSH1
PRKAG3
TPBG
AFP
LOC649294
SERINC2
RNASE1
GSTT2
UNC93A
FEM1C
NDST4
ZNF683
FAM148B
FAM125B
GARNL4
FAM55A
MFI2
NAPSA
C2
ARFGAP1
PMP22
H2AFJ
RGL3
TEF
ADAM18
FAM22A
C15orf5
TNFRSF12A
FAM183B
KIAA1161
H19
MET
C17orf54
ARHGEF7
NFIX
ACAP3
SERPINI2
KLHL28
RRAD
TSC22D2
LDHD
PDLIM2
FAM70A
MPP3
PKD2L1
RGS11
DYNC2H1
ACOT11
RGS17
KIRREL
ADCY9
MACROD2
TEAD1
NR5A1
C22orf41
CFB
TNFRSF11A
BCAR4
DOK5
TGM2
MPP4
B4GALNT4
TMEM88
ZNF547
DLG4
SOLH
LOC100128180
ACACA
C19orf47
ADAMTS9
ZC3H7B
MMACHC
ETNK2
DDEF1IT1
BCAT1
TMEM86A
ASB14
SLC8A1
ENTPD7
ELP1P
PPP3R1
NR2F2
hCG_1776259
LOC100129113
C17orf71
ICAM5
GPR124
WFIKKN1
DIS3
MFAP3
ALDH4A1
LIMCH1
MPZL2
IL33
SH3GL1
KCNIP4
GRRP1
RFPL1
HERC4
MAP7D2
ACCN4
EPHB3
YPEL2
FAM93B
PLAU
UNQ3104
SLAIN2
VEGFA
PGAP1
DKFZP434A062
FAM102B
JAG1
KLRG2
MFAP4
HCG27
ZNF222
C3orf27
PDXDC1
LECT1
TIMM17B
TTTY6
OR10R2
CLCF1
PTRF
DAZ2
MAPK8IP3
SNIP1
CLEC4G
TMED4
SAMD4B
MATN1
GNRHR
TYMP
LYPD5
IDO2
MAGEA6
CAV1
ZBTB1
C5orf46
TSSK4
RIN2
DOPEY1
TLE6
PLVAP
PTHLH
LOC643441
NCRNA00158
COL5A1
ZNF221
PANX2
HAL
CCDC26
REEP4
TANC2
HS6ST1
SLC22A7
FZD5
SLC25A30
PLD1
ATF6B
STAB1
ZDHHC1
FLJ40473
LOC440934
FIBIN
PCGF2
KIAA0484
MOGAT1
UGT2B28
BMP1
ZNF503
GAB2
ARHGDIA
CHDH
LOC100130924
HK2
OTOP2
PCDHB7
MGC16121

## Sheet: Exclusive_GSE72267
DEG Name
376 elements included exclusively in "GSE72267":
BTNL3
LILRA5
EREG
SATB2
NUAK1
ENC1
CYP1B1
AREG
PFKFB2
MSR1
LPL
IL18R1
ADAMTS5
VCAN
ARG1
RNASE4
EPB41L4A
ASPH
FKBP5
FBN2
GALNT10
SOWAHC
RNF6
SAP30
IL1RN
BTN3A2
MYO6
ZNF354A
IRAK3
PRKDC
RAP2A
ZNF148
SLCO4C1
TBC1D8
SLC25A20
CORIN
OAS3
SIGLEC1
ELOVL5
H2AFY
IL18RAP
PLA2G7
BMX
FOXD1
NME8
IL15
SEMA3C
HLA-DPA1
MARCH1
SKAP2
FOS
SLC27A2
MIR22 /// MIR22HG
ZNF407
NUDT6
GZMH
PPP1R3D
TOX
LPAR1
NINL
PDP1
CREM
CETP
SOS1
THBD
F5
ADORA2B
LAP3
SLC39A6
TFDP1
MEGF9
IL6ST
CD163
TUBGCP3
COL4A1
PRRC1
GPR97
FLT3
ECHDC3
RAP2A /// RAP2B
ACVR1B
UGGT2
ANG
ARID4B
TNIP3
LOC101930150 /// NF1
PLSCR1
BFSP1
SLFN12
PPP1R9A
TLE4
ABCC6 /// LOC101930322
CPM
PLOD1
ABCA1
C1orf21
LARP7
ACSL1
EPB41L3
HBS1L
RBM5
AVIL
BMP2
AUTS2
PTPRN2
AKAP13
ALOX15B
VNN3
LPGAT1
DUSP1
ARL5A /// LOC101929356
RAP1GAP2
GOLM1
MAP2K6
GDE1
ATP2B1
ITGA4
XAF1
TLR6
ZNF654
SMAD1
APOOL
TWF1
TRIM10
STS
NAMPT
ETFDH
ZBTB38
STAG2
AF198444
SSRP1
PHF20L1
CD1D
RIT1
KCNE1
SOS2
FAM110B
SAMSN1
DPY19L1
SPTLC2
CREB1
SUPT20H
STK17B
MLANA
EVI5
NCOA3
PSMD1
SSX2IP
MTMR3
SMG7
ST14
ANXA7
PCNX
PTPRA
ABHD5
KIAA0319L
CKAP4
KIDINS220
TNFAIP3
SLC2A3
ZNF117
DHRS7
ZNF281
ATP11A
SLC22A4
SYNGR1
KCNMA1
RNGTT
MFSD9
SCPEP1
TMEM260
DCAF13
TMEM30A
CASP1
RPA4
QPCT
CSTF2T
USP14
EIF3A
FHOD1
KCTD12
EPHB1
ACOX1
THNSL2
NCOA2
ABAT
GNAL
HLA-DQA1
SDHD
CORO2B
DSERG1
LRRN3
DSP
SCN3A
TCL1A
ELOVL4
HPCAL4
CCR9
ZNF652
VPREB3
DPYSL4
CFDP1
MAN1C1
HELLS
CD22
FHIT
SPRY1
B3GALT2
DHODH
TCRA /// TRAV21 /// TRAV21 /// YME1L1
DUTP1 /// DUTP1
SCAI
GON4L
KIAA1731
FXYD2
LOC389906
INPP5B
CBX5
APBA2
SPON1
FLT3LG
GAL3ST4
PTPRK
TTC9
RSL1D1
IGKC
TMEM204
STAP1
ZNF440
FXYD2 /// FXYD6-FXYD2
MPHOSPH8
AK5
NR1D1 /// THRA
ZNF264
IGHM
SLC39A4
CD96
CXCR3
SUSD4
SPINK2
NPAS2
MAST4
C18orf25
CD19
FERMT2
EZH1
TCRA /// TCRA /// TRAV10 /// TRAV10 /// YME1L1
LSM5
TCF3
NMT2
CXCR5
IGHV5-78
MAB21L2
AGMAT
CD79A
FAM153A /// FAM153B /// LOC100507387 /// LOC102725213
ADRA2A
ATP6V0E2
IPW /// LOC101930404 /// PWARSN /// SNORD107 /// SNORD115-13 /// SNORD115-26 /// SNORD115-7 /// SNORD116-22 /// SNORD116-28 /// SNORD116-4 /// SNRPN
RPL35
TMPRSS3
CLEC11A
IGK /// IGKC
CBR3
MCF2L
THNSL1
TOPORS-AS1
BCL7A
NPM1
HIP1R
PPP2R3A
SPIB
APOBEC3C
HIC2
LOC101929272
RRP7A
RLN1
COG5
ZNF362
SP2
TSPAN13
FCER2
DIXDC1
LIPC
TTBK2
URB1
PAX5
IGLC1
RABEP2
ZNF587B
HLF
TNFRSF25
FGFR1OP
PKIA
CACNA1I
LOC100506558 /// MATN2
CEACAM21
LTB
ATP1B1
STXBP1
IGKV1-37 /// IGKV1-37 /// IGKV1D-37 /// IGKV1D-37
LIME1 /// ZGPAT
SEPT6
DNAI2
NOTCH2
SALL2
COX16 /// SYNJ2BP-COX16
MPRIP
ZSCAN12
RNFT2
MED6
KIAA0391
KLC2
CD248
COL6A1
PIGK
SHPK /// TRPV1
ACSBG1
TSPAN15
DOCK10
PIK3C2B
HILPDA
LETM1
LOC101928620 /// POU2AF1
TMEM19
NCLN
CD79B
KLHL3
ZBTB3
ZDHHC11 /// ZDHHC11B
SNRNP70
AC128677.4 /// CH17-132F21.1 /// IGKV1OR-1 /// IGKV1OR-1 /// IGKV1OR10-1 /// IGKV1OR10-1 /// IGKV1OR2-2
COLQ
LINC01260
SYCE1L
PNOC
C21orf2
NSDHL
ELP5
LOC102723479
FAM102A
LTBP3
KCNMB4
MINOS1-NBL1 /// NBL1
ABCB4
PASK
TCRA /// TRAV8-6 /// TRAV8-6
BRD3
CD37
AJAP1
IGHA1 /// IGHG1 /// IGHM /// IGHV3-23 /// IGHV4-31
SCNN1A
ZNF135
SIRPG
PKIG
IGLV1-44
DYNC2LI1
TRPC1
NUCB2
HRASLS
LOC202181
CD40
GSDMB
ZNF205-AS1
CD180
CYB5A
LZTS1
SLC16A10
PFAS
MAP2K5
SLC11A2
LRCH3
BDH1
ZMYND11
ADD2
RNASEH2B

## Sheet: Exclusive_GSE39653
DEG Name
385 elements included exclusively in "GSE39653":
PTGR2
GADD45B
RNU1-5
HS.544637
RNU1-3
RNU1G2
LOC100128098
C15ORF63
XRCC2
CYCSL1
ZNF483
RNU1A3
DEM1
ZNF394
FKBP14
LOC389765
LOC100133516
LOC401098
LOC100129882
HS.163752
MAGT1
LOC100130276
LOC100129211
PLDN
YRDC
SSTR2
BLZF1
RNU1F1
LOC100129269
MBD4
LOC728903
FAM175A
ZNF69
C3ORF34
LMOD3
GRIPAP1
LOC100132585
LOC100128288
HIATL2
IL17RD
LOC730993
NR4A2
HSPC268
EID2B
LOC100131541
SNORD13
LOC100129362
POFUT1
LOC100127975
PRO1853
FLJ40722
RGS1
LOC100134053
ZMAT3
SNORA12
LRAP
SNHG1
GCLM
ZNF577
TNFSF15
ANKRD44
FAM73A
ZNF14
CD69
ZNF557
LOC100130516
SLC5A8
LOC100132391
PPM1K
LOC730060
SLC35E1
RHBDL2
LEP
C14ORF82
HSD17B7
BMS1P5
ZNF669
TNF
GDPD1
LOC123688
BIRC3
ZNF549
RASSF6
SNORD3D
LOC730313
LOC441087
LOC399900
ZNF682
PHAX
CCDC125
MFSD11
RNU5A
PDPR
LOC100128460
LOC728105
LOC100129502
GNB4
ZNF773
LRRC37B2
LOC647389
TDRD1
CATSPER2
LOC729120
HNRNPA2B1
ALPP
SNAPC1
LOC440704
LOC643882
SNORD31
DENR
LOC100128126
DUXAP3
C6ORF225
KIFC3
PCYOX1
LOC643308
PDE7A
ADM
SPN
SPTLC1
RNU11
ZNF860
LOC441896
SNORD12C
LEF1
LOC730990
SNORA61
ARL16
HLA-H
RNU4-1
LOC646949
LOC100131989
NFKBIZ
LOC645231
STAG3L3
IER5
MRP63
GALNT3
HS.193767
SMCR5
LOC645452
RBM3
MCOLN2
SNORA33
USP49
LOC100128274
LOC90586
LOC728809
HS.562219
ZNF738
NUBPL
CITED2
LOC100133329
LOC255167
DTWD2
LOC729978
NLRP8
LOC130773
LOC391825
C5ORF41
LOC100190986
TMEM107
LOC100131572
LOC441550
IPP
HS.535028
LOC126235
LOC729559
HS.572649
RUNDC2C
PIGX
LOC440157
LOC728310
GSTM1
LOC346950
LOC644029
APBB3
SNORA67
LOC728855
LOC727962
SERTAD1
LOC100131096
HS.570988
ADHFE1
LOC729686
SNORA57
TUBB2C
LOC100130764
ATG10
CLK1
MGC15763
FLJ46309
MARCH7
LOC100129543
SNHG10
TRIM16L
LOC729652
LOC100133568
SIGLEC14
NDUFV3
KILLIN
CFD
TP53BP2
LOC100134172
SS18
FCER1A
LOC100131866
LOC641522
HLA-DRB4
NDUFS7
BRI3P1
PLEKHF1
MX1
MSRB2
LOC100008589
LOC100132394
DHRS9
GPBAR1
APOBEC3A
FDXACB1
MAFB
HLA-DRB3
LOC100134363
ACTN1
ZNF266
LOC100134364
LOC260339
SDF2L1
C7ORF28B
VRK3
LOC286444
ADAMTS4
NCF1
LOC440311
MEFV
BRIP1
ARPC1B
LOC729629
HLA-DMA
TRIM34
PSMB10
CSNK1E
TBCCD1
ATG7
TPRG1L
DAB2
GAPDHL6
ATP13A1
CNO
SLC27A3
TST
SLC30A6
C1ORF210
LOC646531
CD68
LYL1
CD9
LOC652616
ASCL2
ADAP2
LOC100129445
BTK
CRTAP
ALDOA
CXCL16
GSTP1
HPS6
BCL11A
FASN
LOC646294
DHRS4
TPM3
ASGR1
FLJ21986
TMEM205
ADAM15
DKFZP779L1853
TMEM160
HS.508682
CES2
SGK3
AKT1
CYBA
AKR7A2
ZNF765
MRPL17
XYLT1
TBXAS1
COX4I1
TBCA
C4ORF18
C12ORF10
GLIPR2
MAPKAPK3
LOC342892
LOC653888
FCN1
RPS2
SERPINB6
COX5A
LOC728873
SLC16A3
G6PD
EEF2
BCKDK
PAOX
LOC390557
CSTA
LOC390530
CXXC5
NENF
FER1L3
SNF8
KHSRP
ACBD5
ATP6V0A1
SNRNP48
SPNS1
C1ORF151
NINJ2
LOC389816
HLA-DMB
TNFSF13B
CMTM3
CYB5R1
AP2S1
CSF3R
ABHD8
METTL7A
NDUFAF3
EMP3
BST2
LOC100133551
TIMP2
CD14
ADRBK1
SON
PLSCR3
PRCP
DGUOK
MPEG1
GNS
CECR5
LOC100130886
ALDH1A1
GPX1
CENTA1
ARSB
PYCARD
CUEDC1
LOC100133328
FAM53B
VAMP8
TYROBP
ATP5G1
SCRN1
HNMT
TSPO
PP8961
GALK1
RBM39
ZNF358
DBNL
FCGRT
C20ORF20
EIF3L
HAVCR2
LOC729009
PGAM1
NEDD9
LYSMD2
FTHL3
GTF2IRD2B
FLJ40453
PRNP
HS.143408
PHB
LOC644330
ECGF1
RRAGD
ARID3A
HCST
LOC388556
DUT
SLC15A3

## Sheet: Common_GSE39653 & GSE72267
DEG Name
8 common elements in "GSE39653" and "GSE72267":
FOSB
IKZF1
NELL2
NUCKS1
CTSZ
OSBPL1A
CEBPD
DUSP6

## Sheet: Common_GSE49126 & GSE72267
DEG Name
15 common elements in "GSE49126" and "GSE72267":
HFE
PDE5A
CD200
IGHD
MS4A1
GYPA
LARGE
CR2
OSBPL10
CA6
MID1
STYK1
CADM1
OASL
ADAM9

## Sheet: Common_GSE39653 & GSE49126
DEG Name
6 common elements in "GSE39653" and "GSE49126":
HBA1
HBA2
HBB
HNRNPU
NAPSB
FKBP1A

## Sheet: Common_GSE39653_49126 & 72267
Supp_File 3_Table 16_Shared_common_exclusive_DEGS_between_datasets
DEG Name
1 common element in "GSE39653", "GSE49126" and "GSE72267":
CD86
