# Supplementary material for: Unraveling the transcriptomic signatures of Parkinson’s disease and major depression using single-cell and bulk data
Source: Front Aging Neurosci. 2023 Nov 7;15:1273855. doi: 10.3389/fnagi.2023.1273855 (PMC10664927; doi:10.3389/fnagi.2023.1273855)
Supplement: Supplementary file 1 [file Supplementary_Material.zip › Supplementary_Material/Supp_File 3_Table 17_Ranking_Table_CD86_Degree.csv]

Supp_File 3_Table 17_Ranking_Table_CD86_Degree
Top 10 in network STRING network_CD86 ranked by Degree method
Rank	Name	Score
1	CD80	10
1	CD4	10
1	CD86	10
4	CTLA4	9
4	CD8A	9
6	IL10	8
6	CD28	8
8	CD247	7
8	CD3E	7
8	ICAM1	7
