# Supplementary material for: Unraveling the transcriptomic signatures of Parkinson’s disease and major depression using single-cell and bulk data
Source: Front Aging Neurosci. 2023 Nov 7;15:1273855. doi: 10.3389/fnagi.2023.1273855 (PMC10664927; doi:10.3389/fnagi.2023.1273855)
Supplement: Supplementary file 1 [file Supplementary_Material.zip › Supplementary_Material/Supp_File 3_Table 19_Ranking_Table_CD86_Betweenness.csv]

Supp_File 3_Table 19_Ranking_Table_CD86_Betweenness
Top 10 in network STRING network_CD86 ranked by Betweenness method
Rank	Name	Score
1	9606.ENSP00000264246	4.433333333
1	9606.ENSP00000011653	4.433333333
1	9606.ENSP00000332049	4.433333333
4	9606.ENSP00000303939	1.8
4	9606.ENSP00000386559	1.8
6	9606.ENSP00000412237	1.633333333
7	9606.ENSP00000264832	0.8
8	9606.ENSP00000324890	0.666666667
9	9606.ENSP00000327513	0
9	9606.ENSP00000354782	0
