# Supplementary material for: Unraveling the transcriptomic signatures of Parkinson’s disease and major depression using single-cell and bulk data
Source: Front Aging Neurosci. 2023 Nov 7;15:1273855. doi: 10.3389/fnagi.2023.1273855 (PMC10664927; doi:10.3389/fnagi.2023.1273855)
Supplement: Supplementary file 1 [file Supplementary_Material.zip › Supplementary_Material/Supp_File 3_Table 2_Up_and_Down_regulated_genes_GSE49126.xlsx]

## Sheet: Sheet1
Supp_File 3_Table 2_Up_and_Down_regulated_genes_GSE49126
Gene Name	logFC
ALAS2	2.21284
SLC4A1	1.88654
KRT1	1.85332
SELENBP1	1.78799
LRRC2	1.62581
HBD	1.57784
CA1	1.51905
HBM	1.47951
AKAP12	1.44219
HMBOX1	1.33523
IL4	1.32161
HBA2	1.27619
HBA1	1.27135
TRPM6	1.17152
DCLK1	1.16318
MS4A3	1.13624
DNAJC6	1.12616
RIMKLA	1.10661
GPM6A	1.02452
B4GALNT3	0.97792
ZNF667	0.976529
PGLYRP1	0.948507
TCN1	0.947996
CCR3	0.925945
CD86	0.917116
TRIM49	0.894998
PPFIBP1	0.889214
C11orf63	0.885956
MCOLN3	0.856263
HDC	0.855125
GPX8	0.853592
GYPB	0.826058
SPTA1	0.822752
RUNDC3A	0.816555
PIAS4	0.812783
HFE	0.809258
HS3ST2	0.798236
LOC100169752	0.796047
MS4A2	0.793615
ABCA13	0.793133
C3orf50	0.778955
PDE5A	0.778705
CD200	0.776401
PLEKHA2	0.769592
ARMC4	0.764025
LOC100131737	0.755192
C12orf36	0.750537
CPA3	0.740973
CA8	0.739353
C9orf140	0.739275
GOLSYN	0.736371
LHCGR	0.734766
FCRLA	0.729677
FCRL1	0.726108
TGFB2	0.719643
UGT2B15	0.718011
KCNG1	0.71499
COL4A5	0.710189
TOLLIP	0.709558
IGHD	0.706773
ABCC13	0.705244
TRIM64	0.703182
FLYWCH2	0.701769
OR2W3	0.700164
HIST1H1A	0.698858
CYSLTR2	0.688594
FBXO38	0.672136
CENPK	0.671329
SAPS1	0.67098
HBB	0.670425
C1orf186	0.665644
PCDH9	0.663206
CD24	0.658481
ZNF257	0.651562
ZNF160	0.650711
CNR1	0.650249
GRHL1	0.649104
KLHDC5	0.648633
ADAL	0.645007
ZNF676	0.638994
CYP39A1	0.636446
TNFRSF13B	0.635532
MS4A1	0.632875
ZNF285A	0.631489
FLJ32252	0.6293
NCL	0.625253
KCNQ2	0.622305
TLR10	0.620077
ZNF99	0.617143
C13orf18	0.616218
LOC644538	0.610507
LYSMD1	0.606555
SERPINE1	0.606422
C1orf190	0.605133
HNRNPU	0.604286
OTUD4	0.603255
TUBB2A	0.602105
MGC13053	0.600635
IGF1R	0.600349
SLC39A12	0.597873
RIF1	0.596754
EGFR	0.595672
GAL3ST1	0.590966
MKRN3	0.589732
CD72	0.587289
PRKAG1	0.58664
ITIH3	0.583169
FCRL2	0.581248
MALAT1	0.579444
MAP9	0.576885
SYNPR	0.575746
ZCCHC7	0.572615
STC2	0.571978
ALG1	0.56888
EXOSC6	0.568792
LRTM2	0.56806
HLA-DOB	0.56486
SLC45A3	0.563691
SLC14A1	0.563464
SPINK6	0.563153
WFDC1	0.560525
GYPA	0.559944
ZNF626	0.557929
DLX5	0.555327
TRIB2	0.550044
INADL	0.549131
MOXD1	0.54545
ERC1	0.544667
CAND2	0.543674
KSR2	0.542178
BRUNOL6	0.541999
ZEB1	0.537495
ATG9B	0.534046
ZNF737	0.532843
FLJ32679	0.532828
CEP290	0.53247
LARGE	0.531829
ZFYVE9	0.529777
BACE2	0.52792
POLR3A	0.52216
RTTN	0.518004
ABCG2	0.517512
EBF1	0.514585
GPR125	0.513805
AHCTF1	0.504651
EXTL2	0.504283
HSPD1P6	0.503884
SYT1	0.502664
PCNT	0.502301
TPM4	0.501
MLNR	0.500988
C12orf26	0.500585
TCL6	0.500237
PRDM7	0.499597
RALGPS2	0.495808
NT5E	0.49395
STRBP	0.493781
ASAH2	0.49362
OTUD3	0.493527
MEP1A	0.493447
CNR2	0.492194
SUPT16H	0.491934
HIRA	0.49051
C12orf42	0.490316
DAB2IP	0.489752
EFNB3	0.488999
GABPB2	0.488318
KHDRBS2	0.488219
CNGA1	0.487565
SPACA1	0.486196
GABRP	0.485885
GPATCH1	0.485233
C4orf8	0.484359
FCRL3	0.484102
FAM44A	0.48374
KLHL35	0.482299
C10orf82	0.479477
ZNF664	0.479462
SNX22	0.475245
TMEM51	0.474979
SPATA13	0.473365
CCDC15	0.472269
EML2	0.466792
DUSP13	0.466339
CLCN4	0.466024
C6orf145	0.464825
NT5C1A	0.461235
SDAD1	0.460373
CFI	0.458731
AFF3	0.455199
EEF1A2	0.455124
ZMAT2	0.453832
CRYBB1	0.453339
CR2	0.452679
EPS8	0.452568
CRCP	0.449276
C14orf115	0.447996
HUWE1	0.44766
OSBPL10	0.446112
UGT2B17	0.445896
CRYBB2	-1.21367
RAB11FIP1	-1.09702
CAPN6	-1.09464
SCD	-1.02546
IRF5	-0.986043
SLC26A10	-0.97772
IFRG15	-0.975124
GSTT1	-0.925704
IGF2	-0.913834
GJB2	-0.912396
ADAMTSL4	-0.908348
NEBL	-0.833281
C1orf67	-0.824102
SSH1	-0.811053
PRKAG3	-0.81098
TPBG	-0.792244
AFP	-0.782399
LOC649294	-0.780308
SERINC2	-0.777398
RNASE1	-0.774205
CA6	-0.771828
GSTT2	-0.76656
UNC93A	-0.763676
FEM1C	-0.758643
NDST4	-0.757101
ZNF683	-0.754853
FAM148B	-0.751962
FAM125B	-0.745323
GARNL4	-0.726799
FAM55A	-0.701239
MFI2	-0.692505
NAPSA	-0.686024
C2	-0.671136
ARFGAP1	-0.670985
PMP22	-0.668487
H2AFJ	-0.668242
RGL3	-0.667598
TEF	-0.664969
ADAM18	-0.664563
FAM22A	-0.663597
C15orf5	-0.660725
TNFRSF12A	-0.658353
MID1	-0.65393
NAPSB	-0.651996
FAM183B	-0.644319
KIAA1161	-0.643473
H19	-0.6418
MET	-0.64162
C17orf54	-0.63565
ARHGEF7	-0.635554
NFIX	-0.634616
ACAP3	-0.634066
STYK1	-0.633307
SERPINI2	-0.630288
KLHL28	-0.629367
RRAD	-0.628019
TSC22D2	-0.623126
LDHD	-0.618592
PDLIM2	-0.618341
FAM70A	-0.61792
MPP3	-0.616522
PKD2L1	-0.615926
RGS11	-0.615689
DYNC2H1	-0.613088
ACOT11	-0.612983
RGS17	-0.610282
KIRREL	-0.609823
ADCY9	-0.608292
MACROD2	-0.605984
TEAD1	-0.605906
NR5A1	-0.605902
C22orf41	-0.604678
CFB	-0.604527
TNFRSF11A	-0.594402
BCAR4	-0.593362
DOK5	-0.592646
TGM2	-0.592213
MPP4	-0.580575
B4GALNT4	-0.57574
TMEM88	-0.574357
ZNF547	-0.573232
DLG4	-0.570757
SOLH	-0.570516
CADM1	-0.567886
LOC100128180	-0.565202
ACACA	-0.564862
C19orf47	-0.563297
ADAMTS9	-0.562358
ZC3H7B	-0.556134
MMACHC	-0.55525
ETNK2	-0.554456
OASL	-0.554453
DDEF1IT1	-0.554141
BCAT1	-0.552305
ADAM9	-0.551541
TMEM86A	-0.550734
ASB14	-0.550033
SLC8A1	-0.549895
ENTPD7	-0.548419
ELP1P	-0.547241
PPP3R1	-0.546729
NR2F2	-0.544928
hCG_1776259	-0.544071
LOC100129113	-0.542885
C17orf71	-0.542669
ICAM5	-0.541989
GPR124	-0.539784
WFIKKN1	-0.53936
DIS3	-0.537013
MFAP3	-0.536696
ALDH4A1	-0.536643
LIMCH1	-0.536204
MPZL2	-0.53398
IL33	-0.533197
SH3GL1	-0.528455
KCNIP4	-0.528043
GRRP1	-0.527851
RFPL1	-0.525957
HERC4	-0.52546
MAP7D2	-0.524594
ACCN4	-0.522092
EPHB3	-0.519523
YPEL2	-0.519308
FAM93B	-0.518559
PLAU	-0.517761
UNQ3104	-0.517517
SLAIN2	-0.51645
VEGFA	-0.515896
PGAP1	-0.514766
DKFZP434A062	-0.512882
FAM102B	-0.512831
FKBP1A	-0.512693
JAG1	-0.512081
KLRG2	-0.512057
MFAP4	-0.5118
HCG27	-0.51151
ZNF222	-0.511052
C3orf27	-0.509671
PDXDC1	-0.508753
LECT1	-0.507975
TIMM17B	-0.507806
TTTY6	-0.504369
OR10R2	-0.504266
CLCF1	-0.504024
PTRF	-0.498367
DAZ2	-0.496235
MAPK8IP3	-0.495917
SNIP1	-0.494843
CLEC4G	-0.494594
TMED4	-0.494467
SAMD4B	-0.493489
MATN1	-0.49333
GNRHR	-0.492
TYMP	-0.491365
LYPD5	-0.490852
IDO2	-0.49038
MAGEA6	-0.48968
CAV1	-0.487786
ZBTB1	-0.48571
C5orf46	-0.483352
TSSK4	-0.482503
RIN2	-0.480347
DOPEY1	-0.480285
TLE6	-0.480192
PLVAP	-0.479911
PTHLH	-0.479846
LOC643441	-0.479281
NCRNA00158	-0.476386
COL5A1	-0.475625
ZNF221	-0.474589
PANX2	-0.474097
HAL	-0.474077
CCDC26	-0.473983
REEP4	-0.473178
TANC2	-0.472987
HS6ST1	-0.472559
SLC22A7	-0.472154
FZD5	-0.471686
SLC25A30	-0.471074
PLD1	-0.470083
ATF6B	-0.469939
STAB1	-0.469151
ZDHHC1	-0.467431
FLJ40473	-0.467358
LOC440934	-0.466533
FIBIN	-0.466083
PCGF2	-0.465661
KIAA0484	-0.465593
MOGAT1	-0.465527
UGT2B28	-0.465121
BMP1	-0.462554
ZNF503	-0.462503
GAB2	-0.462081
ARHGDIA	-0.460804
CHDH	-0.458638
LOC100130924	-0.457063
HK2	-0.455835
OTOP2	-0.455093
PCDHB7	-0.453967
MGC16121	-0.452865
