# Supplementary material for: Unraveling the transcriptomic signatures of Parkinson’s disease and major depression using single-cell and bulk data
Source: Front Aging Neurosci. 2023 Nov 7;15:1273855. doi: 10.3389/fnagi.2023.1273855 (PMC10664927; doi:10.3389/fnagi.2023.1273855)
Supplement: Supplementary file 1 [file Supplementary_Material.zip › Supplementary_Material/Supp_File 3_Table 20_Ranking_Table_CD86_MCC.csv]

Supp_File 3_Table 20_Ranking_Table_CD86_MCC
Top 10 in network STRING network_CD86 ranked by MCC method
Rank	Name	Score
1	CD80	6600
1	CD4	6600
1	CD86	6600
4	CTLA4	6480
4	CD8A	6480
6	CD28	5760
7	CD247	5040
7	CD3E	5040
9	IL10	1560
10	ICAM1	840
