# Supplementary material for: Unraveling the transcriptomic signatures of Parkinson’s disease and major depression using single-cell and bulk data
Source: Front Aging Neurosci. 2023 Nov 7;15:1273855. doi: 10.3389/fnagi.2023.1273855 (PMC10664927; doi:10.3389/fnagi.2023.1273855)
Supplement: Supplementary file 1 [file Supplementary_Material.zip › Supplementary_Material/Supp_File 3_Table 3_Up_and_Down_regulated_genes_GSE72267.xlsx]

## Sheet: Sheet1
Supp_File 3_Table 3_Up_and_Down_regulated_genes_GSE72267
Gene Name	LogFC
BTNL3	1.72719
LILRA5	0.628023
EREG	0.62233
SATB2	0.619508
NUAK1	0.598144
ENC1	0.588763
CYP1B1	0.571071
AREG	0.562048
PFKFB2	0.519726
MSR1	0.515683
LPL	0.511805
IL18R1	0.507554
ADAMTS5	0.504516
DUSP6	0.504315
VCAN	0.496677
ARG1	0.493826
GYPA	0.49309
RNASE4	0.482155
EPB41L4A	0.481189
ASPH	0.478567
FKBP5	0.460868
PDE5A	0.457418
FBN2	0.456522
GALNT10	0.456502
SOWAHC	0.456437
RNF6	0.454917
SAP30	0.441174
IL1RN	0.44077
BTN3A2	0.438902
STYK1	0.424088
MYO6	0.42157
CEBPD	0.410425
ZNF354A	0.408585
IRAK3	0.407642
PRKDC	0.403215
RAP2A	0.402402
OASL	0.396713
ZNF148	0.395969
SLCO4C1	0.395661
TBC1D8	0.394294
SLC25A20	0.389431
CORIN	0.387919
OAS3	0.387178
SIGLEC1	0.38379
ELOVL5	0.383453
H2AFY	0.382768
IL18RAP	0.378909
PLA2G7	0.377294
BMX	0.37572
FOXD1	0.375628
NME8	0.374153
IL15	0.371425
CTSZ	0.370427
SEMA3C	0.369455
HLA-DPA1	0.369389
2023-03-01	0.368285
SKAP2	0.364244
FOS	0.3642
SLC27A2	0.363844
MIR22 /// MIR22HG	0.362715
ZNF407	0.362637
NUDT6	0.362083
GZMH	0.360248
PPP1R3D	0.35842
TOX	0.35727
LPAR1	0.35721
NINL	0.355566
PDP1	0.354531
CREM	0.351728
CETP	0.351652
SOS1	0.349922
THBD	0.349228
F5	0.346877
ADORA2B	0.346855
LAP3	0.346608
SLC39A6	0.344642
TFDP1	0.342911
MEGF9	0.342648
IL6ST	0.342189
CD163	0.341806
TUBGCP3	0.339276
COL4A1	0.338633
PRRC1	0.336412
GPR97	0.335917
FLT3	0.335502
ADAM9	0.332654
ECHDC3	0.33213
RAP2A /// RAP2B	0.331885
ACVR1B	0.330615
UGGT2	0.32884
ANG	0.327273
ARID4B	0.325866
TNIP3	0.323043
LOC101930150 /// NF1	0.321318
PLSCR1	0.319606
BFSP1	0.31863
SLFN12	0.318219
PPP1R9A	0.315476
TLE4	0.315162
ABCC6 /// LOC101930322	0.311008
CPM	0.310532
PLOD1	0.31045
ABCA1	0.310119
C1orf21	0.309851
LARP7	0.3098
ACSL1	0.306125
EPB41L3	0.305647
HBS1L	0.303204
RBM5	0.302082
AVIL	0.302056
BMP2	0.300572
AUTS2	0.30023
PTPRN2	0.29989
AKAP13	0.298197
ALOX15B	0.298111
VNN3	0.296809
IKZF1	0.295358
LPGAT1	0.293979
DUSP1	0.2933
ARL5A /// LOC101929356	0.292357
RAP1GAP2	0.291639
GOLM1	0.29163
MAP2K6	0.291119
GDE1	0.29062
ATP2B1	0.29027
ITGA4	0.288932
XAF1	0.288424
OSBPL1A	0.287322
TLR6	0.286984
ZNF654	0.286793
SMAD1	0.286132
APOOL	0.283082
TWF1	0.282052
TRIM10	0.281626
STS	0.281394
CD86	0.280742
NAMPT	0.280252
ETFDH	0.279933
ZBTB38	0.279301
STAG2	0.278795
AF198444	0.27867
SSRP1	0.27856
PHF20L1	0.27768
CD1D	0.27684
RIT1	0.276824
KCNE1	0.276263
SOS2	0.275749
FAM110B	0.275551
SAMSN1	0.275546
DPY19L1	0.275543
SPTLC2	0.274908
CREB1	0.274161
SUPT20H	0.272589
STK17B	0.271217
MLANA	0.270655
EVI5	0.269582
NCOA3	0.268666
PSMD1	0.268515
CADM1	0.268492
SSX2IP	0.266432
MTMR3	0.265188
SMG7	0.264216
ST14	0.263625
ANXA7	0.262931
PCNX	0.261611
PTPRA	0.26078
ABHD5	0.260243
KIAA0319L	0.259832
HFE	0.259721
CKAP4	0.259322
KIDINS220	0.259033
TNFAIP3	0.258762
SLC2A3	0.258463
ZNF117	0.258395
DHRS7	0.258252
ZNF281	0.258
ATP11A	0.256484
SLC22A4	0.256371
SYNGR1	0.256197
KCNMA1	0.25572
RNGTT	0.255461
MFSD9	0.255434
SCPEP1	0.254862
TMEM260	0.25263
DCAF13	0.252221
TMEM30A	0.252169
CASP1	0.251841
RPA4	0.249901
QPCT	0.249045
CSTF2T	0.249013
USP14	0.248927
EIF3A	0.248924
FHOD1	0.248748
KCTD12	0.248108
EPHB1	0.247864
ACOX1	0.247578
THNSL2	0.246878
NCOA2	0.246737
ABAT	0.246624
GNAL	0.245778
HLA-DQA1	-2.15064
SDHD	-0.827329
CORO2B	-0.76549
DSERG1	-0.752984
LRRN3	-0.714814
DSP	-0.713956
IGHD	-0.648165
SCN3A	-0.630516
TCL1A	-0.621398
ELOVL4	-0.593323
HPCAL4	-0.593286
CCR9	-0.584054
ZNF652	-0.576879
LARGE	-0.568005
VPREB3	-0.553156
DPYSL4	-0.552114
CFDP1	-0.525229
MAN1C1	-0.511634
HELLS	-0.499588
CD22	-0.490642
FHIT	-0.470269
SPRY1	-0.467675
B3GALT2	-0.467002
DHODH	-0.466469
TCRA /// TRAV21 /// TRAV21 /// YME1L1	-0.465751
CD200	-0.457739
DUTP1 /// DUTP1	-0.453155
SCAI	-0.452864
GON4L	-0.451459
KIAA1731	-0.449108
FXYD2	-0.448559
LOC389906	-0.447457
INPP5B	-0.442758
CBX5	-0.440062
APBA2	-0.437836
SPON1	-0.43399
FLT3LG	-0.4292
GAL3ST4	-0.426884
PTPRK	-0.423615
TTC9	-0.422277
RSL1D1	-0.421799
IGKC	-0.421766
TMEM204	-0.421652
STAP1	-0.420711
ZNF440	-0.420103
FXYD2 /// FXYD6-FXYD2	-0.416181
MPHOSPH8	-0.415618
AK5	-0.413374
NR1D1 /// THRA	-0.412882
ZNF264	-0.412238
IGHM	-0.410936
SLC39A4	-0.409691
CD96	-0.409603
CXCR3	-0.408864
SUSD4	-0.407804
SPINK2	-0.407144
NPAS2	-0.404449
MAST4	-0.403754
C18orf25	-0.401601
CD19	-0.399407
FERMT2	-0.399296
EZH1	-0.397638
TCRA /// TCRA /// TRAV10 /// TRAV10 /// YME1L1	-0.395824
LSM5	-0.395584
TCF3	-0.392764
NMT2	-0.392206
CXCR5	-0.391587
IGHV5-78	-0.391395
CA6	-0.391275
MAB21L2	-0.390649
AGMAT	-0.390444
CD79A	-0.389402
FAM153A /// FAM153B /// LOC100507387 /// LOC102725213	-0.386718
ADRA2A	-0.381714
ATP6V0E2	-0.381206
IPW /// LOC101930404 /// PWARSN /// SNORD107 /// SNORD115-13 /// SNORD115-26 /// SNORD115-7 /// SNORD116-22 /// SNORD116-28 /// SNORD116-4 /// SNRPN	-0.381194
RPL35	-0.37982
TMPRSS3	-0.379486
CLEC11A	-0.379462
IGK /// IGKC	-0.379164
CBR3	-0.378193
MCF2L	-0.376929
THNSL1	-0.376521
TOPORS-AS1	-0.376305
BCL7A	-0.375646
NPM1	-0.375503
HIP1R	-0.374784
PPP2R3A	-0.373965
CR2	-0.369418
SPIB	-0.368565
APOBEC3C	-0.367671
HIC2	-0.3674
LOC101929272	-0.367245
RRP7A	-0.366923
RLN1	-0.366304
COG5	-0.365703
ZNF362	-0.365534
SP2	-0.364961
TSPAN13	-0.36356
FCER2	-0.362925
DIXDC1	-0.362385
LIPC	-0.362367
TTBK2	-0.359685
URB1	-0.359679
PAX5	-0.359236
IGLC1	-0.359189
RABEP2	-0.358885
ZNF587B	-0.357745
HLF	-0.356911
TNFRSF25	-0.355783
FGFR1OP	-0.35524
PKIA	-0.354691
CACNA1I	-0.353869
LOC100506558 /// MATN2	-0.353623
CEACAM21	-0.352524
LTB	-0.351874
ATP1B1	-0.351861
NUCKS1	-0.35182
STXBP1	-0.351782
IGKV1-37 /// IGKV1-37 /// IGKV1D-37 /// IGKV1D-37	-0.350775
LIME1 /// ZGPAT	-0.350752
SEPT6	-0.349813
DNAI2	-0.349476
NOTCH2	-0.349272
SALL2	-0.348804
COX16 /// SYNJ2BP-COX16	-0.34842
MPRIP	-0.347918
ZSCAN12	-0.347525
RNFT2	-0.347125
MED6	-0.344221
KIAA0391	-0.343861
KLC2	-0.343104
CD248	-0.342413
COL6A1	-0.341074
PIGK	-0.340994
SHPK /// TRPV1	-0.340476
ACSBG1	-0.340345
TSPAN15	-0.339395
DOCK10	-0.337962
PIK3C2B	-0.337836
OSBPL10	-0.337751
HILPDA	-0.337294
LETM1	-0.33699
LOC101928620 /// POU2AF1	-0.336831
TMEM19	-0.336544
NCLN	-0.336207
CD79B	-0.335032
KLHL3	-0.334781
ZBTB3	-0.334705
ZDHHC11 /// ZDHHC11B	-0.33463
SNRNP70	-0.334214
AC128677.4 /// CH17-132F21.1 /// IGKV1OR-1 /// IGKV1OR-1 /// IGKV1OR10-1 /// IGKV1OR10-1 /// IGKV1OR2-2	-0.332512
COLQ	-0.330728
LINC01260	-0.329807
SYCE1L	-0.329149
PNOC	-0.32885
C21orf2	-0.32618
NSDHL	-0.324625
ELP5	-0.324199
LOC102723479	-0.324113
FAM102A	-0.323766
LTBP3	-0.323738
KCNMB4	-0.323725
MINOS1-NBL1 /// NBL1	-0.323657
ABCB4	-0.322821
PASK	-0.322806
FOSB	-0.321966
TCRA /// TRAV8-6 /// TRAV8-6	-0.321119
BRD3	-0.321057
CD37	-0.32087
AJAP1	-0.320678
IGHA1 /// IGHG1 /// IGHM /// IGHV3-23 /// IGHV4-31	-0.320494
MID1	-0.316345
SCNN1A	-0.316131
ZNF135	-0.315536
SIRPG	-0.313913
PKIG	-0.311484
MS4A1	-0.309544
IGLV1-44	-0.309021
DYNC2LI1	-0.308726
NELL2	-0.30869
TRPC1	-0.308575
NUCB2	-0.307265
HRASLS	-0.306851
LOC202181	-0.305061
CD40	-0.304759
GSDMB	-0.304529
ZNF205-AS1	-0.303701
CD180	-0.30346
CYB5A	-0.303376
LZTS1	-0.303164
SLC16A10	-0.302921
PFAS	-0.302788
MAP2K5	-0.30185
SLC11A2	-0.301346
LRCH3	-0.300337
BDH1	-0.298165
ZMYND11	-0.296271
ADD2	-0.295582
RNASEH2B	-0.294949
