# Supplementary material for: Unraveling the transcriptomic signatures of Parkinson’s disease and major depression using single-cell and bulk data
Source: Front Aging Neurosci. 2023 Nov 7;15:1273855. doi: 10.3389/fnagi.2023.1273855 (PMC10664927; doi:10.3389/fnagi.2023.1273855)
Supplement: Supplementary file 1 [file Supplementary_Material.zip › Supplementary_Material/Supp_File 3_Table 4_Ranking_Table_GSE49126_Degree.csv]

Supp_File 3_Table 4_Ranking_Table_GSE49126_Degree
Top 10 in network STRING network - 10%25max_Edgelist_GSE49126.csv ranked by Degree method
Rank	Name	Score
1	COL5A1	42
2	MID1	39
3	GNRHR	36
4	MACROD2	26
5	KCNIP4	22
6	ADAMTS9	20
7	ABCC13	19
7	COL4A5	19
7	PTHLH	19
10	GYPA	18
