# Supplementary material for: Unraveling the transcriptomic signatures of Parkinson’s disease and major depression using single-cell and bulk data
Source: Front Aging Neurosci. 2023 Nov 7;15:1273855. doi: 10.3389/fnagi.2023.1273855 (PMC10664927; doi:10.3389/fnagi.2023.1273855)
Supplement: Supplementary file 1 [file Supplementary_Material.zip › Supplementary_Material/Supp_File 3_Table 5_Ranking_Table_GSE49126_Closeness.csv]

Supp_File 3_Table 5_Ranking_Table_GSE49126_Closeness
Top 10 in network STRING network - 10%25max_Edgelist_GSE49126.csv ranked by Closeness method
Rank	Name	Score
1	COL5A1	135.6035714
2	GNRHR	130.75
3	MID1	130.052381
4	MACROD2	122.0873016
5	KCNIP4	117.9428571
6	PTHLH	117.6547619
7	ABCC13	116.4373016
8	ADAMTS9	115.4944444
9	ADAM18	114.9690476
10	SYNPR	112.5440476
