# Supplementary material for: Unraveling the transcriptomic signatures of Parkinson’s disease and major depression using single-cell and bulk data
Source: Front Aging Neurosci. 2023 Nov 7;15:1273855. doi: 10.3389/fnagi.2023.1273855 (PMC10664927; doi:10.3389/fnagi.2023.1273855)
Supplement: Supplementary file 1 [file Supplementary_Material.zip › Supplementary_Material/Supp_File 3_Table 6_Ranking_Table_GSE49126_Betweenness.csv]

Supp_File 3_Table 6_Ranking_Table_GSE49126_Betweenness
Top 10 in network STRING network - 10%25max_Edgelist_GSE49126.csv ranked by Betweenness method
Rank	Name	Score
1	COL5A1	17139.81247
2	GNRHR	11776.96153
3	FLYWCH2	11396.83654
4	ABCC13	9870.554764
5	DDEF1IT1	9465.873179
6	MID1	9402.001618
7	MFAP3	9258.652739
8	MACROD2	8039.170093
9	TRIB2	7920.648492
10	ZNF737	7765.560346
