# Supplementary material for: Unraveling the transcriptomic signatures of Parkinson’s disease and major depression using single-cell and bulk data
Source: Front Aging Neurosci. 2023 Nov 7;15:1273855. doi: 10.3389/fnagi.2023.1273855 (PMC10664927; doi:10.3389/fnagi.2023.1273855)
Supplement: Supplementary file 1 [file Supplementary_Material.zip › Supplementary_Material/Supp_File 3_Table 7_Ranking_Table_GSE49126_MCC.csv]

Supp_File 3_Table 7_Ranking_Table_GSE49126_MCC
Top 10 in network STRING network - 10%25max_Edgelist_GSE49126.csv ranked by MCC method
Rank	Name	Score
1	MID1	6606
2	SLC4A1	5767
2	SELENBP1	5767
4	HBM	5766
5	HBB	5760
5	HBD	5760
5	ALAS2	5760
8	GNRHR	5396
9	HBA1	5040
9	HBA2	5040
