# Supplementary material for: Unraveling the transcriptomic signatures of Parkinson’s disease and major depression using single-cell and bulk data
Source: Front Aging Neurosci. 2023 Nov 7;15:1273855. doi: 10.3389/fnagi.2023.1273855 (PMC10664927; doi:10.3389/fnagi.2023.1273855)
Supplement: Supplementary file 1 [file Supplementary_Material.zip › Supplementary_Material/Supp_File 3_Table 8_Ranking_Table_GSE72267_Degree.csv]

Supp_File 3_Table 8_Ranking_Table_GSE72267_Degree
Top 10 in network STRING network - 10%25max_edgelist_GSE72267.csv ranked by Degree method
Rank	Name	Score
1	ZNF148	18
2	CD22	15
2	IGHM	15
4	CD79A	14
5	VPREB3	13
5	KCTD12	13
5	CD19	13
8	STAG2	12
8	STAP1	12
8	IGHD	12
