# Supplementary material for: Unraveling the transcriptomic signatures of Parkinson’s disease and major depression using single-cell and bulk data
Source: Front Aging Neurosci. 2023 Nov 7;15:1273855. doi: 10.3389/fnagi.2023.1273855 (PMC10664927; doi:10.3389/fnagi.2023.1273855)
Supplement: Supplementary file 1 [file Supplementary_Material.zip › Supplementary_Material/Supp_File 3_Table 9_Ranking_Table_GSE72267_Closeness.csv]

Supp_File 3_Table 9_Ranking_Table_GSE72267_Closeness
Top 10 in network STRING network - 10%25max_edgelist_GSE72267.csv ranked by Closeness method
Rank	Name	Score
1	ZNF148	132.1119048
2	STAG2	127.9690476
3	ATP2B1	122.0119048
4	MTMR3	121.402381
5	HIC2	121.1761905
6	IL6ST	119.6452381
7	PPP1R3D	118.3130952
8	SLC2A3	118.2761905
9	ATP6V0E2	117.3202381
10	PDP1	116.9845238
