# Supplementary material for: Unraveling the transcriptomic signatures of Parkinson’s disease and major depression using single-cell and bulk data
Source: Front Aging Neurosci. 2023 Nov 7;15:1273855. doi: 10.3389/fnagi.2023.1273855 (PMC10664927; doi:10.3389/fnagi.2023.1273855)
Supplement: Supplementary file 1 [file Supplementary_Material.zip › Supplementary_Material/Supp_File 4_Table 1_Top_ranked_KEGG_pathways_GSE49126.xlsx]

## Sheet: Sheet1
Supp_File 4_Table 1_Top_ranked_KEGG_pathways_GSE49126
GroupID	Category	Term	Description	LogP	Log(q-value)	Genes	Symbols	InTerm_InList
1_Summary	KEGG Pathway	hsa05144	Malaria	-12.7564	-10.2098	2993,2994,3039,3040,3043,4233,7042	GYPA,GYPB,HBA1,HBA2,HBB,MET,TGFB2	7/-
1_Member	KEGG Pathway	hsa05144	Malaria	-12.7564	-10.2098	2993,2994,3039,3040,3043,4233,7042	GYPA,GYPB,HBA1,HBA2,HBB,MET,TGFB2	7/50
1_Member	KEGG Pathway	hsa05143	African trypanosomiasis	-4.93169	-3.58927	3039,3040,3043	HBA1,HBA2,HBB	3/37
2_Summary	KEGG Pathway	hsa04610	Complement and coagulation cascades	-9.09408	-6.84856	629,717,1380,3426,5054,5328	CFB,C2,CR2,CFI,SERPINE1,PLAU	6/-
2_Member	KEGG Pathway	hsa04610	Complement and coagulation cascades	-9.09408	-6.84856	629,717,1380,3426,5054,5328	CFB,C2,CR2,CFI,SERPINE1,PLAU	6/86
3_Summary	KEGG Pathway	hsa04976	Bile secretion	-7.16059	-5.09117	115,7367,9429,10864,54490,1890,2952,7422,212,7366	ADCY9,UGT2B17,ABCG2,SLC22A7,UGT2B28,TYMP,GSTT1,VEGFA,ALAS2,UGT2B15	10/-
3_Member	KEGG Pathway	hsa04976	Bile secretion	-7.16059	-5.09117	115,7367,9429,10864,54490	ADCY9,UGT2B17,ABCG2,SLC22A7,UGT2B28	5/89
3_Member	KEGG Pathway	hsa00983	Drug metabolism - other enzymes	-5.60096	-3.91014	1890,2952,7367,54490	TYMP,GSTT1,UGT2B17,UGT2B28	4/80
3_Member	KEGG Pathway	hsa05207	Chemical carcinogenesis - receptor activation	-5.29253	-3.89212	115,2952,7367,7422,54490	ADCY9,GSTT1,UGT2B17,VEGFA,UGT2B28	5/212
3_Member	KEGG Pathway	hsa00860	Porphyrin metabolism	-4.73289	-3.44162	212,7367,54490	ALAS2,UGT2B17,UGT2B28	3/43
3_Member	KEGG Pathway	hsa05204	Chemical carcinogenesis - DNA adducts	-4.11419	-2.96559	2952,7367,54490	GSTT1,UGT2B17,UGT2B28	3/69
3_Member	KEGG Pathway	hsa00982	Drug metabolism - cytochrome P450	-4.059	-2.92743	2952,7367,54490	GSTT1,UGT2B17,UGT2B28	3/72
3_Member	KEGG Pathway	hsa00980	Metabolism of xenobiotics by cytochrome P450	-3.95542	-2.87127	2952,7367,54490	GSTT1,UGT2B17,UGT2B28	3/78
3_Member	KEGG Pathway	hsa00053	Ascorbate and aldarate metabolism	-2.66804	-1.89964	7366,7367,54490	UGT2B15,UGT2B17,UGT2B28	3/30
3_Member	KEGG Pathway	hsa00040	Pentose and glucuronate interconversions	-2.47437	-1.74074	7366,7367,54490	UGT2B15,UGT2B17,UGT2B28	3/35
4_Summary	KEGG Pathway	hsa04213	Longevity regulating pathway - multiple species	-6.04692	-4.19935	115,3480,5571,53632,7042,7171,5054	ADCY9,IGF1R,PRKAG1,PRKAG3,TGFB2,TPM4,SERPINE1	7/-
4_Member	KEGG Pathway	hsa04213	Longevity regulating pathway - multiple species	-6.04692	-4.19935	115,3480,5571,53632	ADCY9,IGF1R,PRKAG1,PRKAG3	4/62
4_Member	KEGG Pathway	hsa04211	Longevity regulating pathway	-5.41568	-3.90689	115,3480,5571,53632	ADCY9,IGF1R,PRKAG1,PRKAG3	4/89
4_Member	KEGG Pathway	hsa05410	Hypertrophic cardiomyopathy	-5.39631	-3.90689	5571,7042,7171,53632	PRKAG1,TGFB2,TPM4,PRKAG3	4/90
4_Member	KEGG Pathway	hsa04371	Apelin signaling pathway	-4.64879	-3.381	115,5054,5571,53632	ADCY9,SERPINE1,PRKAG1,PRKAG3	4/139
5_Summary	KEGG Pathway	hsa05200	Pathways in cancer	-5.57603	-3.91014	115,2952,3480,3565,4233,7042,7422,5328	ADCY9,GSTT1,IGF1R,IL4,MET,TGFB2,VEGFA,PLAU	8/-
5_Member	KEGG Pathway	hsa05200	Pathways in cancer	-5.57603	-3.91014	115,2952,3480,3565,4233,7042,7422	ADCY9,GSTT1,IGF1R,IL4,MET,TGFB2,VEGFA	7/531
5_Member	KEGG Pathway	hsa05205	Proteoglycans in cancer	-5.36355	-3.90689	3480,4233,5328,7042,7422	IGF1R,MET,PLAU,TGFB2,VEGFA	5/205
5_Member	KEGG Pathway	hsa05225	Hepatocellular carcinoma	-4.32698	-3.08147	2952,3480,4233,7042	GSTT1,IGF1R,MET,TGFB2	4/168
6_Summary	KEGG Pathway	hsa00534	Glycosaminoglycan biosynthesis - heparan sulfate / heparin	-5.51128	-3.91014	9394,9956,64579	HS6ST1,HS3ST2,NDST4	3/-
6_Member	KEGG Pathway	hsa00534	Glycosaminoglycan biosynthesis - heparan sulfate / heparin	-5.51128	-3.91014	9394,9956,64579	HS6ST1,HS3ST2,NDST4	3/24
7_Summary	KEGG Pathway	hsa05323	Rheumatoid arthritis	-5.33949	-3.90689	942,7042,7422,8792	CD86,TGFB2,VEGFA,TNFRSF11A	4/-
7_Member	KEGG Pathway	hsa05323	Rheumatoid arthritis	-5.33949	-3.90689	942,7042,7422,8792	CD86,TGFB2,VEGFA,TNFRSF11A	4/93
8_Summary	KEGG Pathway	hsa04640	Hematopoietic cell lineage	-5.23134	-3.86089	931,1380,2993,3565	MS4A1,CR2,GYPA,IL4	4/-
8_Member	KEGG Pathway	hsa04640	Hematopoietic cell lineage	-5.23134	-3.86089	931,1380,2993,3565	MS4A1,CR2,GYPA,IL4	4/99
9_Summary	KEGG Pathway	hsa04144	Endocytosis	-4.16001	-2.9752	857,1956,3480,5337,6455,9372,9829,55738,80223,89853	CAV1,EGFR,IGF1R,PLD1,SH3GL1,ZFYVE9,DNAJC6,ARFGAP1,RAB11FIP1,MVB12B	10/-
9_Member	KEGG Pathway	hsa04144	Endocytosis	-4.16001	-2.9752	857,1956,3480,5337,6455,9372,9829,55738,80223,89853	CAV1,EGFR,IGF1R,PLD1,SH3GL1,ZFYVE9,DNAJC6,ARFGAP1,RAB11FIP1,MVB12B	10/251
10_Summary	KEGG Pathway	hsa04020	Calcium signaling pathway	-3.60275	-2.58768	115,1956,3973,4233,5534,6546,7422,55283,57105	ADCY9,EGFR,LHCGR,MET,PPP3R1,SLC8A1,VEGFA,MCOLN3,CYSLTR2	9/-
10_Member	KEGG Pathway	hsa04020	Calcium signaling pathway	-3.60275	-2.58768	115,1956,3973,4233,5534,6546,7422,55283,57105	ADCY9,EGFR,LHCGR,MET,PPP3R1,SLC8A1,VEGFA,MCOLN3,CYSLTR2	9/240
11_Summary	KEGG Pathway	hsa00910	Nitrogen metabolism	-3.40825	-2.44395	759,765,767	CA1,CA6,CA8	3/-
11_Member	KEGG Pathway	hsa00910	Nitrogen metabolism	-3.40825	-2.44395	759,765,767	CA1,CA6,CA8	3/17
12_Summary	KEGG Pathway	hsa04390	Hippo signaling pathway	-3.36003	-2.42627	174,1742,5054,7003,7042,7855,10207	AFP,DLG4,SERPINE1,TEAD1,TGFB2,FZD5,PATJ	7/-
12_Member	KEGG Pathway	hsa04390	Hippo signaling pathway	-3.36003	-2.42627	174,1742,5054,7003,7042,7855,10207	AFP,DLG4,SERPINE1,TEAD1,TGFB2,FZD5,PATJ	7/157
13_Summary	KEGG Pathway	hsa04672	Intestinal immune network for IgA production	-3.0786	-2.19481	942,3112,3565,23495,2206	CD86,HLA-DOB,IL4,TNFRSF13B,MS4A2	5/-
13_Member	KEGG Pathway	hsa04672	Intestinal immune network for IgA production	-3.0786	-2.19481	942,3112,3565,23495	CD86,HLA-DOB,IL4,TNFRSF13B	4/49
13_Member	KEGG Pathway	hsa05310	Asthma	-2.62658	-1.87243	2206,3112,3565	MS4A2,HLA-DOB,IL4	3/31
