# Supplementary material for: Unraveling the transcriptomic signatures of Parkinson’s disease and major depression using single-cell and bulk data
Source: Front Aging Neurosci. 2023 Nov 7;15:1273855. doi: 10.3389/fnagi.2023.1273855 (PMC10664927; doi:10.3389/fnagi.2023.1273855)
Supplement: Supplementary file 1 [file Supplementary_Material.zip › Supplementary_Material/Supp_File 4_Table 2_Top_ranked_KEGG_pathways_GSE72267.xlsx]

## Sheet: Sheet2
Supp_File 4_Table 2_Top_ranked_KEGG_pathways_GSE72267
GroupID	Category	Term	Description	LogP	Log(q-value)	Genes	Symbols	InTerm_InList
1_Summary	KEGG Pathway	hsa04640	Hematopoietic cell lineage	-16.8511	-14.3045	930,931,933,1380,2208,2322,2323,2993,3113,3117,3676,942,958,3600,10803,2353,4050,5799	CD19,MS4A1,CD22,CR2,FCER2,FLT3,FLT3LG,GYPA,HLA-DPA1,HLA-DQA1,ITGA4,CD86,CD40,IL15,CCR9,FOS,LTB,PTPRN2	18/-
1_Member	KEGG Pathway	hsa04640	Hematopoietic cell lineage	-16.8511	-14.3045	930,931,933,1380,2208,2322,2323,2993,3113,3117,3676	CD19,MS4A1,CD22,CR2,FCER2,FLT3,FLT3LG,GYPA,HLA-DPA1,HLA-DQA1,ITGA4	11/99
1_Member	KEGG Pathway	hsa04672	Intestinal immune network for IgA production	-11.6251	-9.62849	942,958,3113,3117,3600,3676,10803	CD86,CD40,HLA-DPA1,HLA-DQA1,IL15,ITGA4,CCR9	7/49
1_Member	KEGG Pathway	hsa05323	Rheumatoid arthritis	-7.88475	-6.2413	942,2353,3113,3117,3600,4050	CD86,FOS,HLA-DPA1,HLA-DQA1,IL15,LTB	6/93
1_Member	KEGG Pathway	hsa04514	Cell adhesion molecules	-6.52704	-5.12662	933,942,958,3113,3117,3676	CD22,CD86,CD40,HLA-DPA1,HLA-DQA1,ITGA4	6/157
1_Member	KEGG Pathway	hsa05330	Allograft rejection	-6.26034	-4.96907	942,958,3113,3117	CD86,CD40,HLA-DPA1,HLA-DQA1	4/38
1_Member	KEGG Pathway	hsa04940	Type I diabetes mellitus	-6.03989	-4.81557	942,3113,3117,5799	CD86,HLA-DPA1,HLA-DQA1,PTPRN2	4/43
1_Member	KEGG Pathway	hsa05169	Epstein-Barr virus infection	-5.88639	-4.68227	930,958,1380,2208,3113,3117	CD19,CD40,CR2,FCER2,HLA-DPA1,HLA-DQA1	6/202
1_Member	KEGG Pathway	hsa05320	Autoimmune thyroid disease	-5.67015	-4.50381	942,958,3113,3117	CD86,CD40,HLA-DPA1,HLA-DQA1	4/53
1_Member	KEGG Pathway	hsa05416	Viral myocarditis	-5.45252	-4.33734	942,958,3113,3117	CD86,CD40,HLA-DPA1,HLA-DQA1	4/60
1_Member	KEGG Pathway	hsa05310	Asthma	-4.68138	-3.63998	958,3113,3117	CD40,HLA-DPA1,HLA-DQA1	3/31
2_Summary	KEGG Pathway	hsa04662	B cell receptor signaling pathway	-11.766	-9.62849	930,933,973,974,1380,2353,6654,6655,374,1385,2069,2322,2323,3676	CD19,CD22,CD79A,CD79B,CR2,FOS,SOS1,SOS2,AREG,CREB1,EREG,FLT3,FLT3LG,ITGA4	14/-
2_Member	KEGG Pathway	hsa04662	B cell receptor signaling pathway	-11.766	-9.62849	930,933,973,974,1380,2353,6654,6655	CD19,CD22,CD79A,CD79B,CR2,FOS,SOS1,SOS2	8/84
2_Member	KEGG Pathway	hsa04151	PI3K-Akt signaling pathway	-8.05545	-6.354	374,930,1385,2069,2322,2323,3676,6654,6655	AREG,CD19,CREB1,EREG,FLT3,FLT3LG,ITGA4,SOS1,SOS2	9/354
2_Member	KEGG Pathway	hsa05210	Colorectal cancer	-6.41274	-5.07032	374,2069,2353,6654,6655	AREG,EREG,FOS,SOS1,SOS2	5/86
2_Member	KEGG Pathway	hsa04010	MAPK signaling pathway	-6.15319	-4.8854	374,2069,2322,2323,2353,6654,6655	AREG,EREG,FLT3,FLT3LG,FOS,SOS1,SOS2	7/294
2_Member	KEGG Pathway	hsa04926	Relaxin signaling pathway	-4.13684	-3.16429	1385,2353,6654,6655	CREB1,FOS,SOS1,SOS2	4/129
2_Member	KEGG Pathway	hsa04915	Estrogen signaling pathway	-4.02329	-3.06781	1385,2353,6654,6655	CREB1,FOS,SOS1,SOS2	4/138
3_Summary	KEGG Pathway	hsa04060	Cytokine-cytokine receptor interaction	-11.573	-9.62849	91,643,650,958,2833,3572,3600,4050,8807,8809,10803	ACVR1B,CXCR5,BMP2,CD40,CXCR3,IL6ST,IL15,LTB,IL18RAP,IL18R1,CCR9	11/-
3_Member	KEGG Pathway	hsa04060	Cytokine-cytokine receptor interaction	-11.573	-9.62849	91,643,650,958,2833,3572,3600,4050,8807,8809,10803	ACVR1B,CXCR5,BMP2,CD40,CXCR3,IL6ST,IL15,LTB,IL18RAP,IL18R1,CCR9	11/295
3_Member	KEGG Pathway	hsa04061	Viral protein interaction with cytokine and cytokine receptor	-7.69452	-6.14797	643,2833,3572,8807,8809,10803	CXCR5,CXCR3,IL6ST,IL18RAP,IL18R1,CCR9	6/100
4_Summary	KEGG Pathway	hsa04350	TGF-beta signaling pathway	-7.74741	-6.15511	91,650,4086,4681,7027,100532736	ACVR1B,BMP2,SMAD1,NBL1,TFDP1,MICOS10-NBL1	6/-
4_Member	KEGG Pathway	hsa04350	TGF-beta signaling pathway	-7.74741	-6.15511	91,650,4086,4681,7027,100532736	ACVR1B,BMP2,SMAD1,NBL1,TFDP1,MICOS10-NBL1	6/98
5_Summary	KEGG Pathway	hsa01212	Fatty acid metabolism	-7.31642	-5.81127	51,2180,6785,23205,60481,4023,11001	ACOX1,ACSL1,ELOVL4,ACSBG1,ELOVL5,LPL,SLC27A2	7/-
5_Member	KEGG Pathway	hsa01212	Fatty acid metabolism	-7.31642	-5.81127	51,2180,6785,23205,60481	ACOX1,ACSL1,ELOVL4,ACSBG1,ELOVL5	5/57
5_Member	KEGG Pathway	hsa03320	PPAR signaling pathway	-6.71144	-5.24407	51,2180,4023,11001,23205	ACOX1,ACSL1,LPL,SLC27A2,ACSBG1	5/75
5_Member	KEGG Pathway	hsa01040	Biosynthesis of unsaturated fatty acids	-4.86587	-3.79645	51,6785,60481	ACOX1,ELOVL4,ELOVL5	3/27
6_Summary	KEGG Pathway	hsa04911	Insulin secretion	-6.41274	-5.07032	481,486,1385,3778,27345,490,55630	ATP1B1,FXYD2,CREB1,KCNMA1,KCNMB4,ATP2B1,SLC39A4	7/-
6_Member	KEGG Pathway	hsa04911	Insulin secretion	-6.41274	-5.07032	481,486,1385,3778,27345	ATP1B1,FXYD2,CREB1,KCNMA1,KCNMB4	5/86
6_Member	KEGG Pathway	hsa04022	cGMP-PKG signaling pathway	-6.36926	-5.05317	481,486,490,1385,3778,27345	ATP1B1,FXYD2,ATP2B1,CREB1,KCNMA1,KCNMB4	6/167
6_Member	KEGG Pathway	hsa04978	Mineral absorption	-5.45252	-4.33734	481,486,490,55630	ATP1B1,FXYD2,ATP2B1,SLC39A4	4/60
6_Member	KEGG Pathway	hsa04261	Adrenergic signaling in cardiomyocytes	-3.83952	-2.90576	481,486,490,1385	ATP1B1,FXYD2,ATP2B1,CREB1	4/154
7_Summary	KEGG Pathway	hsa04979	Cholesterol metabolism	-5.73789	-4.55307	19,1071,3990,4023	ABCA1,CETP,LIPC,LPL	4/-
7_Member	KEGG Pathway	hsa04979	Cholesterol metabolism	-5.73789	-4.55307	19,1071,3990,4023	ABCA1,CETP,LIPC,LPL	4/51
8_Summary	KEGG Pathway	hsa04668	TNF signaling pathway	-4.34603	-3.34356	1385,2353,3600,8809,2354,5608,55423,353514	CREB1,FOS,IL15,IL18R1,FOSB,MAP2K6,SIRPG,LILRA5	8/-
8_Member	KEGG Pathway	hsa04668	TNF signaling pathway	-4.34603	-3.34356	1385,2353,3600,8809	CREB1,FOS,IL15,IL18R1	4/114
8_Member	KEGG Pathway	hsa04380	Osteoclast differentiation	-2.07053	-1.45848	1385,2353,2354,5608,55423,353514	CREB1,FOS,FOSB,MAP2K6,SIRPG,LILRA5	6/128
9_Summary	KEGG Pathway	hsa04919	Thyroid hormone signaling pathway	-3.56898	-2.66589	481,486,4853,5208,7067,8202,10499,117247	ATP1B1,FXYD2,NOTCH2,PFKFB2,THRA,NCOA3,NCOA2,SLC16A10	8/-
9_Member	KEGG Pathway	hsa04919	Thyroid hormone signaling pathway	-3.56898	-2.66589	481,486,4853,5208,7067,8202,10499,117247	ATP1B1,FXYD2,NOTCH2,PFKFB2,THRA,NCOA3,NCOA2,SLC16A10	8/121
10_Summary	KEGG Pathway	hsa05132	Salmonella infection	-2.87422	-2.09853	834,2353,4646,5287,5608,10333,29109,51626,64837	CASP1,FOS,MYO6,PIK3C2B,MAP2K6,TLR6,FHOD1,DYNC2LI1,KLC2	9/-
10_Member	KEGG Pathway	hsa05132	Salmonella infection	-2.87422	-2.09853	834,2353,4646,5287,5608,10333,29109,51626,64837	CASP1,FOS,MYO6,PIK3C2B,MAP2K6,TLR6,FHOD1,DYNC2LI1,KLC2	9/249
