# Supplementary material for: Unraveling the transcriptomic signatures of Parkinson’s disease and major depression using single-cell and bulk data
Source: Front Aging Neurosci. 2023 Nov 7;15:1273855. doi: 10.3389/fnagi.2023.1273855 (PMC10664927; doi:10.3389/fnagi.2023.1273855)
Supplement: Supplementary file 1 [file Supplementary_Material.zip › Supplementary_Material/Supp_File 4_Table 3_Top_ranked_KEGG_pathways_GSE39653.xlsx]

## Sheet: Sheet1
Supp_File 4_Table 3_Top_ranked_KEGG_pathways_GSE39653
GroupID	Category	Term	Description	LogP	Log(q-value)	Genes	Symbols	InTerm_InList
1_Summary	KEGG Pathway	hsa04672	Intestinal immune network for IgA production	-12.5577	-10.2304	942,3108,3109,3125,3126,9020,10673,535,7124,928,929,1441,2205,207,695,4616,1535,653361,330,29108	CD86,HLA-DMA,HLA-DMB,HLA-DRB3,HLA-DRB4,MAP3K14,TNFSF13B,ATP6V0A1,TNF,CD9,CD14,CSF3R,FCER1A,AKT1,BTK,GADD45B,CYBA,NCF1,BIRC3,PYCARD	20/-
1_Member	KEGG Pathway	hsa04672	Intestinal immune network for IgA production	-12.5577	-10.2304	942,3108,3109,3125,3126,9020,10673	CD86,HLA-DMA,HLA-DMB,HLA-DRB3,HLA-DRB4,MAP3K14,TNFSF13B	7/49
1_Member	KEGG Pathway	hsa05323	Rheumatoid arthritis	-12.4759	-10.2304	535,942,3108,3109,3125,3126,7124,10673	ATP6V0A1,CD86,HLA-DMA,HLA-DMB,HLA-DRB3,HLA-DRB4,TNF,TNFSF13B	8/93
1_Member	KEGG Pathway	hsa04640	Hematopoietic cell lineage	-12.2527	-10.1833	928,929,1441,3108,3109,3125,3126,7124	CD9,CD14,CSF3R,HLA-DMA,HLA-DMB,HLA-DRB3,HLA-DRB4,TNF	8/99
1_Member	KEGG Pathway	hsa05310	Asthma	-11.6558	-9.71136	2205,3108,3109,3125,3126,7124	FCER1A,HLA-DMA,HLA-DMB,HLA-DRB3,HLA-DRB4,TNF	6/31
1_Member	KEGG Pathway	hsa05169	Epstein-Barr virus infection	-11.4045	-9.55688	207,695,3108,3109,3125,3126,4616,7124,9020	AKT1,BTK,HLA-DMA,HLA-DMB,HLA-DRB3,HLA-DRB4,GADD45B,TNF,MAP3K14	9/202
1_Member	KEGG Pathway	hsa05140	Leishmaniasis	-11.1219	-9.38327	1535,3108,3109,3125,3126,7124,653361	CYBA,HLA-DMA,HLA-DMB,HLA-DRB3,HLA-DRB4,TNF,NCF1	7/77
1_Member	KEGG Pathway	hsa05330	Allograft rejection	-11.0847	-9.38327	942,3108,3109,3125,3126,7124	CD86,HLA-DMA,HLA-DMB,HLA-DRB3,HLA-DRB4,TNF	6/38
1_Member	KEGG Pathway	hsa05332	Graft-versus-host disease	-10.8075	-9.19282	942,3108,3109,3125,3126,7124	CD86,HLA-DMA,HLA-DMB,HLA-DRB3,HLA-DRB4,TNF	6/42
1_Member	KEGG Pathway	hsa04940	Type I diabetes mellitus	-10.7427	-9.19282	942,3108,3109,3125,3126,7124	CD86,HLA-DMA,HLA-DMB,HLA-DRB3,HLA-DRB4,TNF	6/43
1_Member	KEGG Pathway	hsa04145	Phagosome	-10.7394	-9.19282	535,929,1535,3108,3109,3125,3126,653361	ATP6V0A1,CD14,CYBA,HLA-DMA,HLA-DMB,HLA-DRB3,HLA-DRB4,NCF1	8/152
1_Member	KEGG Pathway	hsa05152	Tuberculosis	-10.1502	-8.68286	207,535,929,3108,3109,3125,3126,7124	AKT1,ATP6V0A1,CD14,HLA-DMA,HLA-DMB,HLA-DRB3,HLA-DRB4,TNF	8/180
1_Member	KEGG Pathway	hsa05145	Toxoplasmosis	-9.958	-8.5254	207,330,3108,3109,3125,3126,7124	AKT1,BIRC3,HLA-DMA,HLA-DMB,HLA-DRB3,HLA-DRB4,TNF	7/112
1_Member	KEGG Pathway	hsa05164	Influenza A	-8.6663	-7.26589	207,3108,3109,3125,3126,7124,29108	AKT1,HLA-DMA,HLA-DMB,HLA-DRB3,HLA-DRB4,TNF,PYCARD	7/171
1_Member	KEGG Pathway	hsa05320	Autoimmune thyroid disease	-8.12534	-6.75489	942,3108,3109,3125,3126	CD86,HLA-DMA,HLA-DMB,HLA-DRB3,HLA-DRB4	5/53
1_Member	KEGG Pathway	hsa05166	Human T-cell leukemia virus 1 infection	-7.88085	-6.56475	207,3108,3109,3125,3126,7124,9020	AKT1,HLA-DMA,HLA-DMB,HLA-DRB3,HLA-DRB4,TNF,MAP3K14	7/222
1_Member	KEGG Pathway	hsa05416	Viral myocarditis	-7.84871	-6.56026	942,3108,3109,3125,3126	CD86,HLA-DMA,HLA-DMB,HLA-DRB3,HLA-DRB4	5/60
1_Member	KEGG Pathway	hsa05321	Inflammatory bowel disease	-7.67109	-6.45171	3108,3109,3125,3126,7124	HLA-DMA,HLA-DMB,HLA-DRB3,HLA-DRB4,TNF	5/65
1_Member	KEGG Pathway	hsa05322	Systemic lupus erythematosus	-7.67025	-6.45171	942,3108,3109,3125,3126,7124	CD86,HLA-DMA,HLA-DMB,HLA-DRB3,HLA-DRB4,TNF	6/136
1_Member	KEGG Pathway	hsa04612	Antigen processing and presentation	-7.26884	-6.12024	3108,3109,3125,3126,7124	HLA-DMA,HLA-DMB,HLA-DRB3,HLA-DRB4,TNF	5/78
1_Member	KEGG Pathway	hsa04514	Cell adhesion molecules	-5.75313	-4.8598	942,3108,3109,3125,3126	CD86,HLA-DMA,HLA-DMB,HLA-DRB3,HLA-DRB4	5/157
1_Member	KEGG Pathway	hsa05150	Staphylococcus aureus infection	-5.14272	-4.3596	3108,3109,3125,3126	HLA-DMA,HLA-DMB,HLA-DRB3,HLA-DRB4	4/96
2_Summary	KEGG Pathway	hsa04064	NF-kappa B signaling pathway	-10.1866	-8.68286	330,695,929,4616,7124,9020,10673,207,29108,51176,1195,1848,942	BIRC3,BTK,CD14,GADD45B,TNF,MAP3K14,TNFSF13B,AKT1,PYCARD,LEF1,CLK1,DUSP6,CD86	13/-
2_Member	KEGG Pathway	hsa04064	NF-kappa B signaling pathway	-10.1866	-8.68286	330,695,929,4616,7124,9020,10673	BIRC3,BTK,CD14,GADD45B,TNF,MAP3K14,TNFSF13B	7/104
2_Member	KEGG Pathway	hsa05132	Salmonella infection	-6.11809	-5.11561	207,330,929,7124,29108,51176	AKT1,BIRC3,CD14,TNF,PYCARD,LEF1	6/249
2_Member	KEGG Pathway	hsa04210	Apoptosis	-6.06075	-5.09897	207,330,4616,7124,9020	AKT1,BIRC3,GADD45B,TNF,MAP3K14	5/136
2_Member	KEGG Pathway	hsa05134	Legionellosis	-6.05183	-5.09897	929,1195,7124,29108	CD14,CLK1,TNF,PYCARD	4/57
2_Member	KEGG Pathway	hsa04936	Alcoholic liver disease	-5.96806	-5.0343	207,929,7124,9020,51176	AKT1,CD14,TNF,MAP3K14,LEF1	5/142
2_Member	KEGG Pathway	hsa05221	Acute myeloid leukemia	-5.76795	-4.86486	207,929,1848,51176	AKT1,CD14,DUSP6,LEF1	4/67
2_Member	KEGG Pathway	hsa05202	Transcriptional misregulation in cancer	-5.31425	-4.48371	330,929,942,1848,4616	BIRC3,CD14,CD86,DUSP6,GADD45B	5/193
3_Summary	KEGG Pathway	hsa00480	Glutathione metabolism	-7.96289	-6.62047	2539,2730,2876,2944,2950,207,330,1854,1890,8824	G6PD,GCLM,GPX1,GSTM1,GSTP1,AKT1,BIRC3,DUT,TYMP,CES2	10/-
3_Member	KEGG Pathway	hsa00480	Glutathione metabolism	-7.96289	-6.62047	2539,2730,2876,2944,2950	G6PD,GCLM,GPX1,GSTM1,GSTP1	5/57
3_Member	KEGG Pathway	hsa01524	Platinum drug resistance	-5.61807	-4.74362	207,330,2944,2950	AKT1,BIRC3,GSTM1,GSTP1	4/73
3_Member	KEGG Pathway	hsa00983	Drug metabolism - other enzymes	-3.83856	-3.2111	1854,1890,2944,2950,8824	DUT,TYMP,GSTM1,GSTP1,CES2	5/80
4_Summary	KEGG Pathway	hsa04380	Osteoclast differentiation	-7.82805	-6.56026	207,695,1535,7124,9020,653361,2944,2950,2205	AKT1,BTK,CYBA,TNF,MAP3K14,NCF1,GSTM1,GSTP1,FCER1A	9/-
4_Member	KEGG Pathway	hsa04380	Osteoclast differentiation	-7.82805	-6.56026	207,695,1535,7124,9020,653361	AKT1,BTK,CYBA,TNF,MAP3K14,NCF1	6/128
4_Member	KEGG Pathway	hsa05418	Fluid shear stress and atherosclerosis	-7.61355	-6.42874	207,1535,2944,2950,7124,653361	AKT1,CYBA,GSTM1,GSTP1,TNF,NCF1	6/139
4_Member	KEGG Pathway	hsa04664	Fc epsilon RI signaling pathway	-5.74203	-4.85824	207,695,2205,7124	AKT1,BTK,FCER1A,TNF	4/68
5_Summary	KEGG Pathway	hsa05143	African trypanosomiasis	-6.82055	-5.72117	3039,3040,3043,7124	HBA1,HBA2,HBB,TNF	4/-
5_Member	KEGG Pathway	hsa05143	African trypanosomiasis	-6.82055	-5.72117	3039,3040,3043,7124	HBA1,HBA2,HBB,TNF	4/37
5_Member	KEGG Pathway	hsa05144	Malaria	-6.28333	-5.25734	3039,3040,3043,7124	HBA1,HBA2,HBB,TNF	4/50
6_Summary	KEGG Pathway	hsa05168	Herpes simplex virus 1 infection	-6.06189	-5.09897	207,330,684,3108,3109,3125,3126,7124,7561,79230,79862,84765,91120,91661,148203,256051,342892,344787,374928,100129543	AKT1,BIRC3,BST2,HLA-DMA,HLA-DMB,HLA-DRB3,HLA-DRB4,TNF,ZNF14,ZNF557,ZNF669,ZNF577,ZNF682,ZNF765,ZNF738,ZNF549,ZNF850,ZNF860,ZNF773,ZNF730	20/-
6_Member	KEGG Pathway	hsa05168	Herpes simplex virus 1 infection	-6.06189	-5.09897	207,330,684,3108,3109,3125,3126,7124,7561,79230,79862,84765,91120,91661,148203,256051,342892,344787,374928,100129543	AKT1,BIRC3,BST2,HLA-DMA,HLA-DMB,HLA-DRB3,HLA-DRB4,TNF,ZNF14,ZNF557,ZNF669,ZNF577,ZNF682,ZNF765,ZNF738,ZNF549,ZNF850,ZNF860,ZNF773,ZNF730	20/512
7_Summary	KEGG Pathway	hsa05208	Chemical carcinogenesis - reactive oxygen species	-5.83105	-4.91798	207,516,1327,1535,2944,4731,9020,9377,374291,653361,2539,5621,7124,10383,3952,535	AKT1,ATP5MC1,COX4I1,CYBA,GSTM1,NDUFV3,MAP3K14,COX5A,NDUFS7,NCF1,G6PD,PRNP,TNF,TUBB4B,LEP,ATP6V0A1	16/-
7_Member	KEGG Pathway	hsa05208	Chemical carcinogenesis - reactive oxygen species	-5.83105	-4.91798	207,516,1327,1535,2944,4731,9020,9377,374291,653361	AKT1,ATP5MC1,COX4I1,CYBA,GSTM1,NDUFV3,MAP3K14,COX5A,NDUFS7,NCF1	10/223
7_Member	KEGG Pathway	hsa05415	Diabetic cardiomyopathy	-5.2616	-4.44809	207,516,1327,1535,2539,4731,9377,374291,653361	AKT1,ATP5MC1,COX4I1,CYBA,G6PD,NDUFV3,COX5A,NDUFS7,NCF1	9/203
7_Member	KEGG Pathway	hsa05020	Prion disease	-5.05199	-4.2836	516,1327,1535,4731,5621,7124,9377,10383,374291,653361	ATP5MC1,COX4I1,CYBA,NDUFV3,PRNP,TNF,COX5A,TUBB4B,NDUFS7,NCF1	10/273
7_Member	KEGG Pathway	hsa04932	Non-alcoholic fatty liver disease	-4.26003	-3.58854	207,1327,3952,4731,7124,9377,374291	AKT1,COX4I1,LEP,NDUFV3,TNF,COX5A,NDUFS7	7/155
7_Member	KEGG Pathway	hsa00190	Oxidative phosphorylation	-3.70366	-3.09663	516,535,1327,4731,9377,374291	ATP5MC1,ATP6V0A1,COX4I1,NDUFV3,COX5A,NDUFS7	6/134
8_Summary	KEGG Pathway	hsa05216	Thyroid cancer	-4.82559	-4.08522	4616,7170,51176	GADD45B,TPM3,LEF1	3/-
8_Member	KEGG Pathway	hsa05216	Thyroid cancer	-4.82559	-4.08522	4616,7170,51176	GADD45B,TPM3,LEF1	3/37
9_Summary	KEGG Pathway	hsa04216	Ferroptosis	-4.6898	-3.98211	2730,5621,10533	GCLM,PRNP,ATG7	3/-
9_Member	KEGG Pathway	hsa04216	Ferroptosis	-4.6898	-3.98211	2730,5621,10533	GCLM,PRNP,ATG7	3/41
10_Summary	KEGG Pathway	hsa03440	Homologous recombination	-4.6898	-3.98211	7516,83990,84142	XRCC2,BRIP1,ABRAXAS1	3/-
10_Member	KEGG Pathway	hsa03440	Homologous recombination	-4.6898	-3.98211	7516,83990,84142	XRCC2,BRIP1,ABRAXAS1	3/41
11_Summary	KEGG Pathway	hsa05230	Central carbon metabolism in cancer	-3.99048	-3.34157	207,2539,5223	AKT1,G6PD,PGAM1	3/-
11_Member	KEGG Pathway	hsa05230	Central carbon metabolism in cancer	-3.99048	-3.34157	207,2539,5223	AKT1,G6PD,PGAM1	3/70
12_Summary	KEGG Pathway	hsa03040	Spliceosome	-2.81148	-2.32511	3192,6060,26831,26835,26863,26869,26871	HNRNPU,RNU1-4,RNU5A-1,RNU4-1,RNVU1-18,RNU1-3,RNU1-1	7/-
12_Member	KEGG Pathway	hsa03040	Spliceosome	-2.81148	-2.32511	3192,6060,26831,26835,26863,26869,26871	HNRNPU,RNU1-4,RNU5A-1,RNU4-1,RNVU1-18,RNU1-3,RNU1-1	7/156
