# Supplementary material for: Unraveling the transcriptomic signatures of Parkinson’s disease and major depression using single-cell and bulk data
Source: Front Aging Neurosci. 2023 Nov 7;15:1273855. doi: 10.3389/fnagi.2023.1273855 (PMC10664927; doi:10.3389/fnagi.2023.1273855)
Supplement: Supplementary file 1 [file Supplementary_Material.zip › Supplementary_Material/Supp_File 4_Table 4_Top_ranked_GO_CC_Terms_GSE49126.xlsx]

## Sheet: Sheet1
Supp_File 4_Table 4_Top_ranked_GO_CC_Terms_GSE49126
GroupID	Category	Term	Description	LogP	Log(q-value)	Genes	Symbols	InTerm_InList
1_Summary	GO Cellular Components	GO:0031838	haptoglobin-hemoglobin complex	-14.1824	-10.9739	3039,3040,3042,3043,3045	HBA1,HBA2,HBM,HBB,HBD	5/-
1_Member	GO Cellular Components	GO:0031838	haptoglobin-hemoglobin complex	-14.1824	-10.9739	3039,3040,3042,3043,3045	HBA1,HBA2,HBM,HBB,HBD	5/11
1_Member	GO Cellular Components	GO:0005833	hemoglobin complex	-13.9484	-10.9739	3039,3040,3042,3043,3045	HBA1,HBA2,HBM,HBB,HBD	5/12
1_Member	GO Cellular Components	GO:0071682	endocytic vesicle lumen	-6.76008	-4.43878	3039,3040,3043	HBA1,HBA2,HBB	3/23
1_Member	GO Cellular Components	GO:0072562	blood microparticle	-6.18985	-3.99349	3039,3040,3043,3045	HBA1,HBA2,HBB,HBD	4/144
2_Summary	GO Cellular Components	GO:0030139	endocytic vesicle	-7.99905	-5.20063	857,1742,3039,3040,3043,6857,2823,5534	CAV1,DLG4,HBA1,HBA2,HBB,SYT1,GPM6A,PPP3R1	8/-
2_Member	GO Cellular Components	GO:0030139	endocytic vesicle	-7.99905	-5.20063	857,1742,3039,3040,3043,6857	CAV1,DLG4,HBA1,HBA2,HBB,SYT1	6/347
2_Member	GO Cellular Components	GO:0060076	excitatory synapse	-7.61168	-5.03511	1742,2823,5534,6857	DLG4,GPM6A,PPP3R1,SYT1	4/64
2_Member	GO Cellular Components	GO:0030666	endocytic vesicle membrane	-3.93874	-2.07817	857,1742,6857	CAV1,DLG4,SYT1	3/196
3_Summary	GO Cellular Components	GO:0005901	caveola	-7.15286	-4.72242	857,3480,83483,284119	CAV1,IGF1R,PLVAP,CAVIN1	4/-
3_Member	GO Cellular Components	GO:0005901	caveola	-7.15286	-4.72242	857,3480,83483,284119	CAV1,IGF1R,PLVAP,CAVIN1	4/83
3_Member	GO Cellular Components	GO:0044853	plasma membrane raft	-6.59673	-4.36258	857,3480,83483,284119	CAV1,IGF1R,PLVAP,CAVIN1	4/114
3_Member	GO Cellular Components	GO:0045121	membrane raft	-4.77807	-2.70145	857,3480,83483,284119	CAV1,IGF1R,PLVAP,CAVIN1	4/327
3_Member	GO Cellular Components	GO:0098857	membrane microdomain	-4.77287	-2.70145	857,3480,83483,284119	CAV1,IGF1R,PLVAP,CAVIN1	4/328
4_Summary	GO Cellular Components	GO:0005938	cell cortex	-5.62831	-3.4989	857,1742,2059,4691,6521,6708,7171,8874,9590,23085,64236,79816,89958	CAV1,DLG4,EPS8,NCL,SLC4A1,SPTA1,TPM4,ARHGEF7,AKAP12,ERC1,PDLIM2,TLE6,SAPCD2	13/-
4_Member	GO Cellular Components	GO:0005938	cell cortex	-5.62831	-3.4989	857,1742,2059,4691,6521,6708,7171,8874,9590,23085,64236,79816,89958	CAV1,DLG4,EPS8,NCL,SLC4A1,SPTA1,TPM4,ARHGEF7,AKAP12,ERC1,PDLIM2,TLE6,SAPCD2	13/309
4_Member	GO Cellular Components	GO:0030863	cortical cytoskeleton	-3.60696	-1.80854	1742,6521,6708,7171,23085,64236	DLG4,SLC4A1,SPTA1,TPM4,ERC1,PDLIM2	6/104
5_Summary	GO Cellular Components	GO:0098552	side of membrane	-4.4397	-2.47424	931,942,1269,1742,1917,2206,2280,3077,3495,4238,4907,6521,6708,8754,8792,9429,339390	MS4A1,CD86,CNR2,DLG4,EEF1A2,MS4A2,FKBP1A,HFE,IGHD,MFAP3,NT5E,SLC4A1,SPTA1,ADAM9,TNFRSF11A,ABCG2,CLEC4G	17/-
5_Member	GO Cellular Components	GO:0098552	side of membrane	-4.4397	-2.47424	931,942,1269,1742,1917,2206,2280,3077,3495,4238,4907,6521,6708,8754,8792,9429,339390	MS4A1,CD86,CNR2,DLG4,EEF1A2,MS4A2,FKBP1A,HFE,IGHD,MFAP3,NT5E,SLC4A1,SPTA1,ADAM9,TNFRSF11A,ABCG2,CLEC4G	17/647
5_Member	GO Cellular Components	GO:0009897	external side of plasma membrane	-3.00906	-1.34631	931,942,2206,3077,3495,4238,4907,8754,8792,9429,339390	MS4A1,CD86,MS4A2,HFE,IGHD,MFAP3,NT5E,ADAM9,TNFRSF11A,ABCG2,CLEC4G	11/425
6_Summary	GO Cellular Components	GO:0030424	axon	-4.14218	-2.22837	115,1268,1742,2059,2823,3480,3785,4345,5101,6546,6708,6857,7042,7162,7855,23162,26115,55638,79884,116983,153090	ADCY9,CNR1,DLG4,EPS8,GPM6A,IGF1R,KCNQ2,CD200,PCDH9,SLC8A1,SPTA1,SYT1,TGFB2,TPBG,FZD5,MAPK8IP3,TANC2,SYBU,MAP9,ACAP3,DAB2IP	21/-
6_Member	GO Cellular Components	GO:0030424	axon	-4.14218	-2.22837	115,1268,1742,2059,2823,3480,3785,4345,5101,6546,6708,6857,7042,7162,7855,23162,26115,55638,79884,116983,153090	ADCY9,CNR1,DLG4,EPS8,GPM6A,IGF1R,KCNQ2,CD200,PCDH9,SLC8A1,SPTA1,SYT1,TGFB2,TPBG,FZD5,MAPK8IP3,TANC2,SYBU,MAP9,ACAP3,DAB2IP	21/634
7_Summary	GO Cellular Components	GO:0005911	cell-cell junction	-3.9478	-2.07817	182,1742,2706,4356,5101,5376,7422,7855,10207,23705,55243,58538,64236,89958	JAG1,DLG4,GJB2,MPP3,PCDH9,PMP22,VEGFA,FZD5,PATJ,CADM1,KIRREL1,MPP4,PDLIM2,SAPCD2	14/-
7_Member	GO Cellular Components	GO:0005911	cell-cell junction	-3.9478	-2.07817	182,1742,2706,4356,5101,5376,7422,7855,10207,23705,55243,58538,64236,89958	JAG1,DLG4,GJB2,MPP3,PCDH9,PMP22,VEGFA,FZD5,PATJ,CADM1,KIRREL1,MPP4,PDLIM2,SAPCD2	14/510
8_Summary	GO Cellular Components	GO:0042581	specific granule	-3.38142	-1.63736	932,5328,5337,6947,8993,54472,80184,1956,3481,5054,7042,7422,10075	MS4A3,PLAU,PLD1,TCN1,PGLYRP1,TOLLIP,CEP290,EGFR,IGF2,SERPINE1,TGFB2,VEGFA,HUWE1	13/-
8_Member	GO Cellular Components	GO:0042581	specific granule	-3.38142	-1.63736	932,5328,5337,6947,8993,54472,80184	MS4A3,PLAU,PLD1,TCN1,PGLYRP1,TOLLIP,CEP290	7/160
8_Member	GO Cellular Components	GO:0031983	vesicle lumen	-3.33072	-1.59924	1956,3481,5054,6947,7042,7422,8993,10075,54472,80184	EGFR,IGF2,SERPINE1,TCN1,TGFB2,VEGFA,PGLYRP1,HUWE1,TOLLIP,CEP290	10/327
8_Member	GO Cellular Components	GO:0034774	secretory granule lumen	-2.78018	-1.1381	3481,5054,6947,7042,7422,8993,10075,54472,80184	IGF2,SERPINE1,TCN1,TGFB2,VEGFA,PGLYRP1,HUWE1,TOLLIP,CEP290	9/322
8_Member	GO Cellular Components	GO:0060205	cytoplasmic vesicle lumen	-2.75279	-1.13046	3481,5054,6947,7042,7422,8993,10075,54472,80184	IGF2,SERPINE1,TCN1,TGFB2,VEGFA,PGLYRP1,HUWE1,TOLLIP,CEP290	9/325
8_Member	GO Cellular Components	GO:0035580	specific granule lumen	-2.73908	-1.12629	6947,8993,54472,80184	TCN1,PGLYRP1,TOLLIP,CEP290	4/62
9_Summary	GO Cellular Components	GO:0048471	perinuclear region of cytoplasm	-3.31132	-1.59208	827,857,932,1956,2706,3077,5337,7052,7855,8614,10207,54472,54490,55243,83483,221074	CAPN6,CAV1,MS4A3,EGFR,GJB2,HFE,PLD1,TGM2,FZD5,STC2,PATJ,TOLLIP,UGT2B28,KIRREL1,PLVAP,SLC39A12	16/-
9_Member	GO Cellular Components	GO:0048471	perinuclear region of cytoplasm	-3.31132	-1.59208	827,857,932,1956,2706,3077,5337,7052,7855,8614,10207,54472,54490,55243,83483,221074	CAPN6,CAV1,MS4A3,EGFR,GJB2,HFE,PLD1,TGM2,FZD5,STC2,PATJ,TOLLIP,UGT2B28,KIRREL1,PLVAP,SLC39A12	16/732
10_Summary	GO Cellular Components	GO:0034451	centriolar satellite	-3.27359	-1.57783	942,3973,4281,5116,10207,80184	CD86,LHCGR,MID1,PCNT,PATJ,CEP290	6/-
10_Member	GO Cellular Components	GO:0034451	centriolar satellite	-3.27359	-1.57783	942,3973,4281,5116,10207,80184	CD86,LHCGR,MID1,PCNT,PATJ,CEP290	6/120
11_Summary	GO Cellular Components	GO:0005874	microtubule	-2.20873	-0.685071	827,3192,4281,5116,7280,24139,55638,79659,79884,80346	CAPN6,HNRNPU,MID1,PCNT,TUBB2A,EML2,SYBU,DYNC2H1,MAP9,REEP4	10/-
11_Member	GO Cellular Components	GO:0005874	microtubule	-2.20873	-0.685071	827,3192,4281,5116,7280,24139,55638,79659,79884,80346	CAPN6,HNRNPU,MID1,PCNT,TUBB2A,EML2,SYBU,DYNC2H1,MAP9,REEP4	10/466
12_Summary	GO Cellular Components	GO:0000139	Golgi membrane	-2.04876	-0.572563	857,1956,5337,7855,9394,9514,9956,23085,55638,55738,56624,64579	CAV1,EGFR,PLD1,FZD5,HS6ST1,GAL3ST1,HS3ST2,ERC1,SYBU,ARFGAP1,ASAH2,NDST4	12/-
12_Member	GO Cellular Components	GO:0000139	Golgi membrane	-2.04876	-0.572563	857,1956,5337,7855,9394,9514,9956,23085,55638,55738,56624,64579	CAV1,EGFR,PLD1,FZD5,HS6ST1,GAL3ST1,HS3ST2,ERC1,SYBU,ARFGAP1,ASAH2,NDST4	12/649
