# Supplementary material for: Unraveling the transcriptomic signatures of Parkinson’s disease and major depression using single-cell and bulk data
Source: Front Aging Neurosci. 2023 Nov 7;15:1273855. doi: 10.3389/fnagi.2023.1273855 (PMC10664927; doi:10.3389/fnagi.2023.1273855)
Supplement: Supplementary file 1 [file Supplementary_Material.zip › Supplementary_Material/Supp_File 4_Table 5_Top_ranked_GO_CC_Terms_GSE72267.xlsx]

## Sheet: Sheet1
Supp_File 4_Table 5_Top_ranked_GO_CC_Terms_GSE72267
GroupID	Category	Term	Description	LogP	Log(q-value)	Genes	Symbols	InTerm_InList
1_Summary	GO Cellular Components	GO:0009897	external side of plasma membrane	-13.3104	-10.2302	19,643,912,930,931,933,942,958,973,974,2208,2833,3077,3495,3514,3537,3572,3676,6337,6768,7056,7442,8754,9332,10917,11118,28396,28442,57124,64446,90273,490,622,2774,3113,3117,10979,55966	ABCA1,CXCR5,CD1D,CD19,MS4A1,CD22,CD86,CD40,CD79A,CD79B,FCER2,CXCR3,HFE,IGHD,IGKC,IGLC1,IL6ST,ITGA4,SCNN1A,ST14,THBD,TRPV1,ADAM9,CD163,BTNL3,BTN3A2,IGHV4-31,IGHV3-23,CD248,DNAI2,CEACAM21,ATP2B1,BDH1,GNAL,HLA-DPA1,HLA-DQA1,FERMT2,AJAP1	38/-
1_Member	GO Cellular Components	GO:0009897	external side of plasma membrane	-13.3104	-10.2302	19,643,912,930,931,933,942,958,973,974,2208,2833,3077,3495,3514,3537,3572,3676,6337,6768,7056,7442,8754,9332,10917,11118,28396,28442,57124,64446,90273	ABCA1,CXCR5,CD1D,CD19,MS4A1,CD22,CD86,CD40,CD79A,CD79B,FCER2,CXCR3,HFE,IGHD,IGKC,IGLC1,IL6ST,ITGA4,SCNN1A,ST14,THBD,TRPV1,ADAM9,CD163,BTNL3,BTN3A2,IGHV4-31,IGHV3-23,CD248,DNAI2,CEACAM21	31/425
1_Member	GO Cellular Components	GO:0098552	side of membrane	-13.2047	-10.2302	19,490,622,643,912,930,931,933,942,958,973,974,2208,2774,2833,3077,3113,3117,3495,3514,3537,3572,3676,6337,6768,7056,7442,8754,9332,10917,10979,11118,28396,28442,55966,57124,64446,90273	ABCA1,ATP2B1,BDH1,CXCR5,CD1D,CD19,MS4A1,CD22,CD86,CD40,CD79A,CD79B,FCER2,GNAL,CXCR3,HFE,HLA-DPA1,HLA-DQA1,IGHD,IGKC,IGLC1,IL6ST,ITGA4,SCNN1A,ST14,THBD,TRPV1,ADAM9,CD163,BTNL3,FERMT2,BTN3A2,IGHV4-31,IGHV3-23,AJAP1,CD248,DNAI2,CEACAM21	38/647
2_Summary	GO Cellular Components	GO:0019814	immunoglobulin complex	-10.1524	-7.47891	973,974,3493,3495,3500,3507,3514,54923,3537	CD79A,CD79B,IGHA1,IGHD,IGHG1,IGHM,IGKC,LIME1,IGLC1	9/-
2_Member	GO Cellular Components	GO:0019814	immunoglobulin complex	-10.1524	-7.47891	973,974,3493,3495,3500,3507,3514,54923	CD79A,CD79B,IGHA1,IGHD,IGHG1,IGHM,IGKC,LIME1	8/162
2_Member	GO Cellular Components	GO:0071735	IgG immunoglobulin complex	-6.49621	-4.49942	3493,3500,3514	IGHA1,IGHG1,IGKC	3/10
2_Member	GO Cellular Components	GO:0072562	blood microparticle	-5.72151	-3.83511	3493,3495,3500,3507,3514	IGHA1,IGHD,IGHG1,IGHM,IGKC	5/144
2_Member	GO Cellular Components	GO:0071738	IgD immunoglobulin complex	-4.65607	-3.07072	3495,3514,3537	IGHD,IGKC,IGLC1	3/6
2_Member	GO Cellular Components	GO:0071753	IgM immunoglobulin complex	-4.21566	-2.73251	3507,3514,3537	IGHM,IGKC,IGLC1	3/8
2_Member	GO Cellular Components	GO:0071745	IgA immunoglobulin complex	-3.89142	-2.45125	3493,3514,3537	IGHA1,IGKC,IGLC1	3/10
3_Summary	GO Cellular Components	GO:0000792	heterochromatin	-8.86435	-6.40575	2145,3070,9555,10320,23468,54737	EZH1,HELLS,MACROH2A1,IKZF1,CBX5,MPHOSPH8	6/-
3_Member	GO Cellular Components	GO:0000792	heterochromatin	-8.86435	-6.40575	2145,3070,9555,10320,23468,54737	EZH1,HELLS,MACROH2A1,IKZF1,CBX5,MPHOSPH8	6/78
3_Member	GO Cellular Components	GO:0005721	pericentric heterochromatin	-7.02473	-4.92528	3070,9555,10320,23468	HELLS,MACROH2A1,IKZF1,CBX5	4/30
4_Summary	GO Cellular Components	GO:0034358	plasma lipoprotein particle	-8.7782	-6.40575	1071,3990,4023,4481,7941	CETP,LIPC,LPL,MSR1,PLA2G7	5/-
4_Member	GO Cellular Components	GO:0034358	plasma lipoprotein particle	-8.7782	-6.40575	1071,3990,4023,4481,7941	CETP,LIPC,LPL,MSR1,PLA2G7	5/36
4_Member	GO Cellular Components	GO:1990777	lipoprotein particle	-8.7782	-6.40575	1071,3990,4023,4481,7941	CETP,LIPC,LPL,MSR1,PLA2G7	5/36
4_Member	GO Cellular Components	GO:0032994	protein-lipid complex	-8.59566	-6.27872	1071,3990,4023,4481,7941	CETP,LIPC,LPL,MSR1,PLA2G7	5/39
4_Member	GO Cellular Components	GO:0034364	high-density lipoprotein particle	-5.11659	-3.39882	1071,3990,7941	CETP,LIPC,PLA2G7	3/27
5_Summary	GO Cellular Components	GO:0042581	specific granule	-8.55427	-6.27872	1522,5912,6515,10970,11001,23250,55754,1832,9145,3113,3117,4646	CTSZ,RAP2B,SLC2A3,CKAP4,SLC27A2,ATP11A,TMEM30A,DSP,SYNGR1,HLA-DPA1,HLA-DQA1,MYO6	12/-
5_Member	GO Cellular Components	GO:0042581	specific granule	-8.55427	-6.27872	1522,5912,6515,10970,11001,23250,55754	CTSZ,RAP2B,SLC2A3,CKAP4,SLC27A2,ATP11A,TMEM30A	7/160
5_Member	GO Cellular Components	GO:0035579	specific granule membrane	-8.45612	-6.22197	5912,6515,10970,11001,23250,55754	RAP2B,SLC2A3,CKAP4,SLC27A2,ATP11A,TMEM30A	6/91
5_Member	GO Cellular Components	GO:0030667	secretory granule membrane	-7.83082	-5.63446	1832,5912,6515,9145,10970,11001,23250,55754	DSP,RAP2B,SLC2A3,SYNGR1,CKAP4,SLC27A2,ATP11A,TMEM30A	8/319
5_Member	GO Cellular Components	GO:0005765	lysosomal membrane	-5.69567	-3.83511	3113,3117,4646,9145,10970,23250,55754	HLA-DPA1,HLA-DQA1,MYO6,SYNGR1,CKAP4,ATP11A,TMEM30A	7/421
5_Member	GO Cellular Components	GO:0098852	lytic vacuole membrane	-5.69567	-3.83511	3113,3117,4646,9145,10970,23250,55754	HLA-DPA1,HLA-DQA1,MYO6,SYNGR1,CKAP4,ATP11A,TMEM30A	7/421
5_Member	GO Cellular Components	GO:0005774	vacuolar membrane	-5.40531	-3.62113	3113,3117,4646,9145,10970,23250,55754	HLA-DPA1,HLA-DQA1,MYO6,SYNGR1,CKAP4,ATP11A,TMEM30A	7/466
5_Member	GO Cellular Components	GO:0000323	lytic vacuole	-5.03704	-3.36356	1522,3113,3117,4646,9145,10970,23250,55754	CTSZ,HLA-DPA1,HLA-DQA1,MYO6,SYNGR1,CKAP4,ATP11A,TMEM30A	8/749
5_Member	GO Cellular Components	GO:0005764	lysosome	-5.03704	-3.36356	1522,3113,3117,4646,9145,10970,23250,55754	CTSZ,HLA-DPA1,HLA-DQA1,MYO6,SYNGR1,CKAP4,ATP11A,TMEM30A	8/749
5_Member	GO Cellular Components	GO:0035577	azurophil granule membrane	-4.10672	-2.63051	9145,10970,55754	SYNGR1,CKAP4,TMEM30A	3/58
5_Member	GO Cellular Components	GO:0010008	endosome membrane	-2.11255	-1.0131	3113,3117,5912,55754	HLA-DPA1,HLA-DQA1,RAP2B,TMEM30A	4/552
6_Summary	GO Cellular Components	GO:0019815	B cell receptor complex	-7.57324	-5.41164	973,974,54923	CD79A,CD79B,LIME1	3/-
6_Member	GO Cellular Components	GO:0019815	B cell receptor complex	-7.57324	-5.41164	973,974,54923	CD79A,CD79B,LIME1	3/5
7_Summary	GO Cellular Components	GO:0000118	histone deacetylase complex	-6.99362	-4.9222	8819,10428,23314,23468,51742	SAP30,CFDP1,SATB2,CBX5,ARID4B	5/-
7_Member	GO Cellular Components	GO:0000118	histone deacetylase complex	-6.99362	-4.9222	8819,10428,23314,23468,51742	SAP30,CFDP1,SATB2,CBX5,ARID4B	5/80
8_Summary	GO Cellular Components	GO:0045334	clathrin-coated endocytic vesicle	-6.68825	-4.64316	374,2069,3113,3117,4646,1522,2153,4481,6812	AREG,EREG,HLA-DPA1,HLA-DQA1,MYO6,CTSZ,F5,MSR1,STXBP1	9/-
8_Member	GO Cellular Components	GO:0045334	clathrin-coated endocytic vesicle	-6.68825	-4.64316	374,2069,3113,3117,4646	AREG,EREG,HLA-DPA1,HLA-DQA1,MYO6	5/92
8_Member	GO Cellular Components	GO:0030134	COPII-coated ER to Golgi transport vesicle	-6.64142	-4.62115	374,1522,2153,3113,3117	AREG,CTSZ,F5,HLA-DPA1,HLA-DQA1	5/94
8_Member	GO Cellular Components	GO:0030139	endocytic vesicle	-6.25437	-4.27985	374,2069,3113,3117,4481,4646,6812	AREG,EREG,HLA-DPA1,HLA-DQA1,MSR1,MYO6,STXBP1	7/347
8_Member	GO Cellular Components	GO:0030665	clathrin-coated vesicle membrane	-5.84381	-3.91069	374,2069,3113,3117,4646	AREG,EREG,HLA-DPA1,HLA-DQA1,MYO6	5/136
8_Member	GO Cellular Components	GO:0030666	endocytic vesicle membrane	-5.06755	-3.37179	374,2069,3113,3117,4481	AREG,EREG,HLA-DPA1,HLA-DQA1,MSR1	5/196
8_Member	GO Cellular Components	GO:0030136	clathrin-coated vesicle	-4.88306	-3.25309	374,2069,3113,3117,4646	AREG,EREG,HLA-DPA1,HLA-DQA1,MYO6	5/214
9_Summary	GO Cellular Components	GO:0005788	endoplasmic reticulum lumen	-5.9026	-3.94928	412,1282,1291,1462,1522,2153,2322,3990,10418,10970,11001,11096,23555,51280,55757,283,310,2201,4054,4147,5359,8292,1955,4064,54674,57124	STS,COL4A1,COL6A1,VCAN,CTSZ,F5,FLT3,LIPC,SPON1,CKAP4,SLC27A2,ADAMTS5,TSPAN15,GOLM1,UGGT2,ANG,ANXA7,FBN2,LTBP3,MATN2,PLSCR1,COLQ,MEGF9,CD180,LRRN3,CD248	26/-
9_Member	GO Cellular Components	GO:0005788	endoplasmic reticulum lumen	-5.9026	-3.94928	412,1282,1291,1462,1522,2153,2322,3990,10418,10970,11001,11096,23555,51280,55757	STS,COL4A1,COL6A1,VCAN,CTSZ,F5,FLT3,LIPC,SPON1,CKAP4,SLC27A2,ADAMTS5,TSPAN15,GOLM1,UGGT2	15/313
9_Member	GO Cellular Components	GO:0062023	collagen-containing extracellular matrix	-3.258	-1.9415	283,310,1282,1291,1462,1522,2201,4054,4147,5359,8292,10418,11096	ANG,ANXA7,COL4A1,COL6A1,VCAN,CTSZ,FBN2,LTBP3,MATN2,PLSCR1,COLQ,SPON1,ADAMTS5	13/422
9_Member	GO Cellular Components	GO:0031012	extracellular matrix	-2.69078	-1.46831	283,310,1282,1291,1462,1522,1955,2201,4054,4064,4147,5359,8292,10418,11096,54674,57124	ANG,ANXA7,COL4A1,COL6A1,VCAN,CTSZ,MEGF9,FBN2,LTBP3,CD180,MATN2,PLSCR1,COLQ,SPON1,ADAMTS5,LRRN3,CD248	17/560
9_Member	GO Cellular Components	GO:0030312	external encapsulating structure	-2.68275	-1.46412	283,310,1282,1291,1462,1522,1955,2201,4054,4064,4147,5359,8292,10418,11096,54674,57124	ANG,ANXA7,COL4A1,COL6A1,VCAN,CTSZ,MEGF9,FBN2,LTBP3,CD180,MATN2,PLSCR1,COLQ,SPON1,ADAMTS5,LRRN3,CD248	17/561
10_Summary	GO Cellular Components	GO:0043235	receptor complex	-5.7771	-3.86328	91,150,650,958,973,974,1380,2322,3077,3572,3676,4853,5786,5799,6955,7220,8807,8809,10333,28662,28676,28680,54923,481,486,2774,3113,3117,3753,3778,6328,8911,27345	ACVR1B,ADRA2A,BMP2,CD40,CD79A,CD79B,CR2,FLT3,HFE,IL6ST,ITGA4,NOTCH2,PTPRA,PTPRN2,TRA,TRPC1,IL18RAP,IL18R1,TLR6,TRAV21,TRAV10,TRAV8-6,LIME1,ATP1B1,FXYD2,GNAL,HLA-DPA1,HLA-DQA1,KCNE1,KCNMA1,SCN3A,CACNA1I,KCNMB4	33/-
10_Member	GO Cellular Components	GO:0043235	receptor complex	-5.7771	-3.86328	91,150,650,958,973,974,1380,2322,3077,3572,3676,4853,5786,5799,6955,7220,8807,8809,10333,28662,28676,28680,54923	ACVR1B,ADRA2A,BMP2,CD40,CD79A,CD79B,CR2,FLT3,HFE,IL6ST,ITGA4,NOTCH2,PTPRA,PTPRN2,TRA,TRPC1,IL18RAP,IL18R1,TLR6,TRAV21,TRAV10,TRAV8-6,LIME1	23/535
10_Member	GO Cellular Components	GO:0098797	plasma membrane protein complex	-5.10616	-3.39882	91,481,486,650,958,973,974,2774,3077,3113,3117,3572,3676,3753,3778,6328,6955,8807,8809,8911,10333,27345,28662,28676,28680,54923	ACVR1B,ATP1B1,FXYD2,BMP2,CD40,CD79A,CD79B,GNAL,HFE,HLA-DPA1,HLA-DQA1,IL6ST,ITGA4,KCNE1,KCNMA1,SCN3A,TRA,IL18RAP,IL18R1,CACNA1I,TLR6,KCNMB4,TRAV21,TRAV10,TRAV8-6,LIME1	26/717
10_Member	GO Cellular Components	GO:0098802	plasma membrane signaling receptor complex	-5.00611	-3.34335	91,650,958,973,974,3077,3572,3676,6955,8807,8809,10333,28662,28676,28680,54923	ACVR1B,BMP2,CD40,CD79A,CD79B,HFE,IL6ST,ITGA4,TRA,IL18RAP,IL18R1,TLR6,TRAV21,TRAV10,TRAV8-6,LIME1	16/319
11_Summary	GO Cellular Components	GO:0045121	membrane raft	-5.66792	-3.82374	19,119,481,490,930,931,973,2047,3572,3778,5244,5359,5912,10333,399665	ABCA1,ADD2,ATP1B1,ATP2B1,CD19,MS4A1,CD79A,EPHB1,IL6ST,KCNMA1,ABCB4,PLSCR1,RAP2B,TLR6,EEIG1	15/-
11_Member	GO Cellular Components	GO:0045121	membrane raft	-5.66792	-3.82374	19,119,481,490,930,931,973,2047,3572,3778,5244,5359,5912,10333,399665	ABCA1,ADD2,ATP1B1,ATP2B1,CD19,MS4A1,CD79A,EPHB1,IL6ST,KCNMA1,ABCB4,PLSCR1,RAP2B,TLR6,EEIG1	15/327
11_Member	GO Cellular Components	GO:0098857	membrane microdomain	-5.65164	-3.82326	19,119,481,490,930,931,973,2047,3572,3778,5244,5359,5912,10333,399665	ABCA1,ADD2,ATP1B1,ATP2B1,CD19,MS4A1,CD79A,EPHB1,IL6ST,KCNMA1,ABCB4,PLSCR1,RAP2B,TLR6,EEIG1	15/328
12_Summary	GO Cellular Components	GO:0044291	cell-cell contact zone	-5.46905	-3.67063	481,1832,5912,29109	ATP1B1,DSP,RAP2B,FHOD1	4/-
12_Member	GO Cellular Components	GO:0044291	cell-cell contact zone	-5.46905	-3.67063	481,1832,5912,29109	ATP1B1,DSP,RAP2B,FHOD1	4/72
13_Summary	GO Cellular Components	GO:0048787	presynaptic active zone membrane	-4.88938	-3.25309	150,490,6812,368,481,912,1832,3077,4891,6583,6768,23705,55966,117247,353189	ADRA2A,ATP2B1,STXBP1,ABCC6,ATP1B1,CD1D,DSP,HFE,SLC11A2,SLC22A4,ST14,CADM1,AJAP1,SLC16A10,SLCO4C1	15/-
13_Member	GO Cellular Components	GO:0048787	presynaptic active zone membrane	-4.88938	-3.25309	150,490,6812	ADRA2A,ATP2B1,STXBP1	3/32
13_Member	GO Cellular Components	GO:0045178	basal part of cell	-4.29017	-2.78013	150,368,481,490,912,1832,3077,4891,6583,6768,23705,55966,117247,353189	ADRA2A,ABCC6,ATP1B1,ATP2B1,CD1D,DSP,HFE,SLC11A2,SLC22A4,ST14,CADM1,AJAP1,SLC16A10,SLCO4C1	14/289
13_Member	GO Cellular Components	GO:0016323	basolateral plasma membrane	-3.43363	-2.08237	150,481,490,1832	ADRA2A,ATP1B1,ATP2B1,DSP	4/239
13_Member	GO Cellular Components	GO:0009925	basal plasma membrane	-3.4182	-2.0796	150,368,481,490,912,1832,6583,6768,23705,55966,117247,353189	ADRA2A,ABCC6,ATP1B1,ATP2B1,CD1D,DSP,SLC22A4,ST14,CADM1,AJAP1,SLC16A10,SLCO4C1	12/270
14_Summary	GO Cellular Components	GO:0090575	RNA polymerase II transcription regulator complex	-4.7756	-3.1813	1052,1385,1390,2353,3131,4086,4862,6929,7027,7091,10001,10499,5591,23314,23468	CEBPD,CREB1,CREM,FOS,HLF,SMAD1,NPAS2,TCF3,TFDP1,TLE4,MED6,NCOA2,PRKDC,SATB2,CBX5	15/-
14_Member	GO Cellular Components	GO:0090575	RNA polymerase II transcription regulator complex	-4.7756	-3.1813	1052,1385,1390,2353,3131,4086,4862,6929,7027,7091,10001,10499	CEBPD,CREB1,CREM,FOS,HLF,SMAD1,NPAS2,TCF3,TFDP1,TLE4,MED6,NCOA2	12/254
14_Member	GO Cellular Components	GO:0005667	transcription regulator complex	-3.41755	-2.0796	1052,1385,1390,2353,3131,4086,4862,5591,6929,7027,7091,10001,10499,23314,23468	CEBPD,CREB1,CREM,FOS,HLF,SMAD1,NPAS2,PRKDC,TCF3,TFDP1,TLE4,MED6,NCOA2,SATB2,CBX5	15/515
15_Summary	GO Cellular Components	GO:0043025	neuronal cell body	-4.02244	-2.55981	150,283,383,490,933,1902,3572,3676,5368,6515,6654,8507,9026,60481,64699,85458	ADRA2A,ANG,ARG1,ATP2B1,CD22,LPAR1,IL6ST,ITGA4,PNOC,SLC2A3,SOS1,ENC1,HIP1R,ELOVL5,TMPRSS3,DIXDC1	16/-
15_Member	GO Cellular Components	GO:0043025	neuronal cell body	-4.02244	-2.55981	150,283,383,490,933,1902,3572,3676,5368,6515,6654,8507,9026,60481,64699,85458	ADRA2A,ANG,ARG1,ATP2B1,CD22,LPAR1,IL6ST,ITGA4,PNOC,SLC2A3,SOS1,ENC1,HIP1R,ELOVL5,TMPRSS3,DIXDC1	16/505
15_Member	GO Cellular Components	GO:0044297	cell body	-3.41562	-2.0796	150,283,383,490,933,1902,3572,3676,5368,6515,6654,8507,9026,60481,64699,85458	ADRA2A,ANG,ARG1,ATP2B1,CD22,LPAR1,IL6ST,ITGA4,PNOC,SLC2A3,SOS1,ENC1,HIP1R,ELOVL5,TMPRSS3,DIXDC1	16/572
16_Summary	GO Cellular Components	GO:0031256	leading edge membrane	-3.88794	-2.45125	490,660,4646,5756,5796,9026,10979,23136,25800,64092,117178	ATP2B1,BMX,MYO6,TWF1,PTPRK,HIP1R,FERMT2,EPB41L3,SLC39A6,SAMSN1,SSX2IP	11/-
16_Member	GO Cellular Components	GO:0031256	leading edge membrane	-3.88794	-2.45125	490,660,4646,5756,5796,9026,10979,23136,25800	ATP2B1,BMX,MYO6,TWF1,PTPRK,HIP1R,FERMT2,EPB41L3,SLC39A6	9/181
16_Member	GO Cellular Components	GO:0031252	cell leading edge	-2.2725	-1.14618	490,660,4646,5756,5796,9026,10979,23136,25800,64092,117178	ATP2B1,BMX,MYO6,TWF1,PTPRK,HIP1R,FERMT2,EPB41L3,SLC39A6,SAMSN1,SSX2IP	11/424
17_Summary	GO Cellular Components	GO:0005793	endoplasmic reticulum-Golgi intermediate compartment	-3.26882	-1.94752	374,1522,2153,3633,4925,9262,55757	AREG,CTSZ,F5,INPP5B,NUCB2,STK17B,UGGT2	7/-
17_Member	GO Cellular Components	GO:0005793	endoplasmic reticulum-Golgi intermediate compartment	-3.26882	-1.94752	374,1522,2153,3633,4925,9262,55757	AREG,CTSZ,F5,INPP5B,NUCB2,STK17B,UGGT2	7/134
18_Summary	GO Cellular Components	GO:0043197	dendritic spine	-3.12246	-1.83369	321,490,1902,7442,9026,9572,11178,55607,55619,119,150,3778,6654,6812,8661,23705,115207	APBA2,ATP2B1,LPAR1,TRPV1,HIP1R,NR1D1,LZTS1,PPP1R9A,DOCK10,ADD2,ADRA2A,KCNMA1,SOS1,STXBP1,EIF3A,CADM1,KCTD12	17/-
18_Member	GO Cellular Components	GO:0043197	dendritic spine	-3.12246	-1.83369	321,490,1902,7442,9026,9572,11178,55607,55619	APBA2,ATP2B1,LPAR1,TRPV1,HIP1R,NR1D1,LZTS1,PPP1R9A,DOCK10	9/176
18_Member	GO Cellular Components	GO:0044309	neuron spine	-3.08759	-1.80356	321,490,1902,7442,9026,9572,11178,55607,55619	APBA2,ATP2B1,LPAR1,TRPV1,HIP1R,NR1D1,LZTS1,PPP1R9A,DOCK10	9/178
18_Member	GO Cellular Components	GO:0098794	postsynapse	-2.38294	-1.2345	119,150,321,490,1902,3778,6654,6812,8661,9026,9572,11178,23705,55607,115207	ADD2,ADRA2A,APBA2,ATP2B1,LPAR1,KCNMA1,SOS1,STXBP1,EIF3A,HIP1R,NR1D1,LZTS1,CADM1,PPP1R9A,KCTD12	15/657
19_Summary	GO Cellular Components	GO:0005925	focal adhesion	-2.75544	-1.52912	247,3676,4869,5244,5756,5786,8754,10391,10979,23164,51056,85458	ALOX15B,ITGA4,NPM1,ABCB4,TWF1,PTPRA,ADAM9,CORO2B,FERMT2,MPRIP,LAP3,DIXDC1	12/-
19_Member	GO Cellular Components	GO:0005925	focal adhesion	-2.75544	-1.52912	247,3676,4869,5244,5756,5786,8754,10391,10979,23164,51056,85458	ALOX15B,ITGA4,NPM1,ABCB4,TWF1,PTPRA,ADAM9,CORO2B,FERMT2,MPRIP,LAP3,DIXDC1	12/422
19_Member	GO Cellular Components	GO:0030055	cell-substrate junction	-2.67155	-1.46061	247,3676,4869,5244,5756,5786,8754,10391,10979,23164,51056,85458	ALOX15B,ITGA4,NPM1,ABCB4,TWF1,PTPRA,ADAM9,CORO2B,FERMT2,MPRIP,LAP3,DIXDC1	12/432
20_Summary	GO Cellular Components	GO:0045177	apical part of cell	-2.43639	-1.28142	481,490,3077,3778,5244,6337,6583,9026,51626,55630,55754,55966,3753,4891	ATP1B1,ATP2B1,HFE,KCNMA1,ABCB4,SCNN1A,SLC22A4,HIP1R,DYNC2LI1,SLC39A4,TMEM30A,AJAP1,KCNE1,SLC11A2	14/-
20_Member	GO Cellular Components	GO:0045177	apical part of cell	-2.43639	-1.28142	481,490,3077,3778,5244,6337,6583,9026,51626,55630,55754,55966	ATP1B1,ATP2B1,HFE,KCNMA1,ABCB4,SCNN1A,SLC22A4,HIP1R,DYNC2LI1,SLC39A4,TMEM30A,AJAP1	12/462
20_Member	GO Cellular Components	GO:0016324	apical plasma membrane	-2.04039	-0.949835	481,490,3753,3778,4891,5244,6337,6583,9026,55630,55754,55966	ATP1B1,ATP2B1,KCNE1,KCNMA1,SLC11A2,ABCB4,SCNN1A,SLC22A4,HIP1R,SLC39A4,TMEM30A,AJAP1	12/397
