# Supplementary material for: Unraveling the transcriptomic signatures of Parkinson’s disease and major depression using single-cell and bulk data
Source: Front Aging Neurosci. 2023 Nov 7;15:1273855. doi: 10.3389/fnagi.2023.1273855 (PMC10664927; doi:10.3389/fnagi.2023.1273855)
Supplement: Supplementary file 1 [file Supplementary_Material.zip › Supplementary_Material/Supp_File 4_Table 6_Top_ranked_GO_CC_Terms_GSE39653.xlsx]

## Sheet: Sheet1
Supp_File 4_Table 6_Top_ranked_GO_CC_Terms_GSE39653
GroupID	Category	Term	Description	LogP	Log(q-value)	Genes	Symbols	InTerm_InList
1_Summary	GO Cellular Components	GO:0070820	tertiary granule	-18.2141	-14.9386	226,535,1535,3043,5269,5547,7077,8673,25840,28988,100049587	ALDOA,ATP6V0A1,CYBA,HBB,SERPINB6,PRCP,TIMP2,VAMP8,TMT1A,DBNL,SIGLEC14	11/-
1_Member	GO Cellular Components	GO:0070820	tertiary granule	-18.2141	-14.9386	226,535,1535,3043,5269,5547,7077,8673,25840,28988,100049587	ALDOA,ATP6V0A1,CYBA,HBB,SERPINB6,PRCP,TIMP2,VAMP8,TMT1A,DBNL,SIGLEC14	11/164
1_Member	GO Cellular Components	GO:1904724	tertiary granule lumen	-8.97693	-7.04381	226,3043,7077,25840,28988	ALDOA,HBB,TIMP2,TMT1A,DBNL	5/55
2_Summary	GO Cellular Components	GO:0005765	lysosomal membrane	-13.6698	-10.8714	535,684,1175,3108,3109,3125,3126,5547,8673,79803,84061,928,1535,3039,3040,3043,28988,3136	ATP6V0A1,BST2,AP2S1,HLA-DMA,HLA-DMB,HLA-DRB3,HLA-DRB4,PRCP,VAMP8,HPS6,MAGT1,CD9,CYBA,HBA1,HBA2,HBB,DBNL,HLA-H	18/-
2_Member	GO Cellular Components	GO:0005765	lysosomal membrane	-13.6698	-10.8714	535,684,1175,3108,3109,3125,3126,5547,8673,79803,84061	ATP6V0A1,BST2,AP2S1,HLA-DMA,HLA-DMB,HLA-DRB3,HLA-DRB4,PRCP,VAMP8,HPS6,MAGT1	11/421
2_Member	GO Cellular Components	GO:0098852	lytic vacuole membrane	-13.6698	-10.8714	535,684,1175,3108,3109,3125,3126,5547,8673,79803,84061	ATP6V0A1,BST2,AP2S1,HLA-DMA,HLA-DMB,HLA-DRB3,HLA-DRB4,PRCP,VAMP8,HPS6,MAGT1	11/421
2_Member	GO Cellular Components	GO:0005774	vacuolar membrane	-13.1881	-10.6719	535,684,1175,3108,3109,3125,3126,5547,8673,79803,84061	ATP6V0A1,BST2,AP2S1,HLA-DMA,HLA-DMB,HLA-DRB3,HLA-DRB4,PRCP,VAMP8,HPS6,MAGT1	11/466
2_Member	GO Cellular Components	GO:0030139	endocytic vesicle	-12.8048	-10.3744	535,928,1175,1535,3039,3040,3043,3125,3126,8673	ATP6V0A1,CD9,AP2S1,CYBA,HBA1,HBA2,HBB,HLA-DRB3,HLA-DRB4,VAMP8	10/347
2_Member	GO Cellular Components	GO:0000323	lytic vacuole	-10.9583	-8.68276	535,684,1175,3108,3109,3125,3126,5547,8673,79803,84061	ATP6V0A1,BST2,AP2S1,HLA-DMA,HLA-DMB,HLA-DRB3,HLA-DRB4,PRCP,VAMP8,HPS6,MAGT1	11/749
2_Member	GO Cellular Components	GO:0005764	lysosome	-10.9583	-8.68276	535,684,1175,3108,3109,3125,3126,5547,8673,79803,84061	ATP6V0A1,BST2,AP2S1,HLA-DMA,HLA-DMB,HLA-DRB3,HLA-DRB4,PRCP,VAMP8,HPS6,MAGT1	11/749
2_Member	GO Cellular Components	GO:0030665	clathrin-coated vesicle membrane	-10.7103	-8.53089	535,928,1175,3125,3126,8673,28988	ATP6V0A1,CD9,AP2S1,HLA-DRB3,HLA-DRB4,VAMP8,DBNL	7/136
2_Member	GO Cellular Components	GO:0030666	endocytic vesicle membrane	-9.59257	-7.52115	535,928,1175,1535,3125,3126,8673	ATP6V0A1,CD9,AP2S1,CYBA,HLA-DRB3,HLA-DRB4,VAMP8	7/196
2_Member	GO Cellular Components	GO:0030662	coated vesicle membrane	-9.48593	-7.44084	535,928,1175,3125,3126,8673,28988	ATP6V0A1,CD9,AP2S1,HLA-DRB3,HLA-DRB4,VAMP8,DBNL	7/203
2_Member	GO Cellular Components	GO:0030136	clathrin-coated vesicle	-9.32579	-7.30552	535,928,1175,3125,3126,8673,28988	ATP6V0A1,CD9,AP2S1,HLA-DRB3,HLA-DRB4,VAMP8,DBNL	7/214
2_Member	GO Cellular Components	GO:0042613	MHC class II protein complex	-8.99433	-7.04381	3108,3109,3125,3126	HLA-DMA,HLA-DMB,HLA-DRB3,HLA-DRB4	4/17
2_Member	GO Cellular Components	GO:0030669	clathrin-coated endocytic vesicle membrane	-8.3462	-6.48563	928,1175,3125,3126,8673	CD9,AP2S1,HLA-DRB3,HLA-DRB4,VAMP8	5/73
2_Member	GO Cellular Components	GO:0042611	MHC protein complex	-8.27084	-6.42666	3108,3109,3125,3126	HLA-DMA,HLA-DMB,HLA-DRB3,HLA-DRB4	4/25
2_Member	GO Cellular Components	GO:0030135	coated vesicle	-8.18951	-6.37637	535,928,1175,3125,3126,8673,28988	ATP6V0A1,CD9,AP2S1,HLA-DRB3,HLA-DRB4,VAMP8,DBNL	7/312
2_Member	GO Cellular Components	GO:0010008	endosome membrane	-7.86341	-6.09302	535,1175,3108,3109,3125,3126,8673,79803	ATP6V0A1,AP2S1,HLA-DMA,HLA-DMB,HLA-DRB3,HLA-DRB4,VAMP8,HPS6	8/552
2_Member	GO Cellular Components	GO:0045334	clathrin-coated endocytic vesicle	-7.8359	-6.07887	928,1175,3125,3126,8673	CD9,AP2S1,HLA-DRB3,HLA-DRB4,VAMP8	5/92
2_Member	GO Cellular Components	GO:0005770	late endosome	-6.75317	-5.11109	684,3108,3109,3125,3126,8673	BST2,HLA-DMA,HLA-DMB,HLA-DRB3,HLA-DRB4,VAMP8	6/300
2_Member	GO Cellular Components	GO:0031902	late endosome membrane	-6.61731	-5.02301	3108,3109,3125,3126,8673	HLA-DMA,HLA-DMB,HLA-DRB3,HLA-DRB4,VAMP8	5/161
2_Member	GO Cellular Components	GO:0098553	lumenal side of endoplasmic reticulum membrane	-3.11534	-1.8651	3125,3126,3136	HLA-DRB3,HLA-DRB4,HLA-H	3/29
2_Member	GO Cellular Components	GO:0098576	lumenal side of membrane	-2.83827	-1.61195	3125,3126,3136	HLA-DRB3,HLA-DRB4,HLA-H	3/36
3_Summary	GO Cellular Components	GO:0101002	ficolin-1-rich granule	-13.3174	-10.6719	226,535,1522,1675,1938,2219,2799,2950,3043,5223,5269,5547,7077,10533,28988,100049587,87,10383,29108	ALDOA,ATP6V0A1,CTSZ,CFD,EEF2,FCN1,GNS,GSTP1,HBB,PGAM1,SERPINB6,PRCP,TIMP2,ATG7,DBNL,SIGLEC14,ACTN1,TUBB4B,PYCARD	19/-
3_Member	GO Cellular Components	GO:0101002	ficolin-1-rich granule	-13.3174	-10.6719	226,535,1522,1675,1938,2219,2799,2950,3043,5223,5269,5547,7077,10533,28988,100049587	ALDOA,ATP6V0A1,CTSZ,CFD,EEF2,FCN1,GNS,GSTP1,HBB,PGAM1,SERPINB6,PRCP,TIMP2,ATG7,DBNL,SIGLEC14	16/185
3_Member	GO Cellular Components	GO:1904813	ficolin-1-rich granule lumen	-10.6925	-8.53089	226,1522,1675,1938,2219,2799,2950,3043,5223,7077,10533,28988	ALDOA,CTSZ,CFD,EEF2,FCN1,GNS,GSTP1,HBB,PGAM1,TIMP2,ATG7,DBNL	12/124
3_Member	GO Cellular Components	GO:0034774	secretory granule lumen	-7.78088	-6.03681	87,226,1522,1675,1938,2219,2799,2950,5223,7077,10383,10533,28988,29108	ACTN1,ALDOA,CTSZ,CFD,EEF2,FCN1,GNS,GSTP1,PGAM1,TIMP2,TUBB4B,ATG7,DBNL,PYCARD	14/322
3_Member	GO Cellular Components	GO:0060205	cytoplasmic vesicle lumen	-7.73035	-5.99888	87,226,1522,1675,1938,2219,2799,2950,5223,7077,10383,10533,28988,29108	ACTN1,ALDOA,CTSZ,CFD,EEF2,FCN1,GNS,GSTP1,PGAM1,TIMP2,TUBB4B,ATG7,DBNL,PYCARD	14/325
3_Member	GO Cellular Components	GO:0031983	vesicle lumen	-7.69697	-5.97773	87,226,1522,1675,1938,2219,2799,2950,5223,7077,10383,10533,28988,29108	ACTN1,ALDOA,CTSZ,CFD,EEF2,FCN1,GNS,GSTP1,PGAM1,TIMP2,TUBB4B,ATG7,DBNL,PYCARD	14/327
4_Summary	GO Cellular Components	GO:0030667	secretory granule membrane	-13.1693	-10.6719	535,684,928,1535,5269,5547,8673,51706,84061,100049587	ATP6V0A1,BST2,CD9,CYBA,SERPINB6,PRCP,VAMP8,CYB5R1,MAGT1,SIGLEC14	10/-
4_Member	GO Cellular Components	GO:0030667	secretory granule membrane	-13.1693	-10.6719	535,684,928,1535,5269,5547,8673,51706,84061,100049587	ATP6V0A1,BST2,CD9,CYBA,SERPINB6,PRCP,VAMP8,CYB5R1,MAGT1,SIGLEC14	10/319
4_Member	GO Cellular Components	GO:0101003	ficolin-1-rich granule membrane	-6.66448	-5.0517	535,5269,5547,100049587	ATP6V0A1,SERPINB6,PRCP,SIGLEC14	4/61
4_Member	GO Cellular Components	GO:0070821	tertiary granule membrane	-6.34827	-4.78029	1535,5269,8673,100049587	CYBA,SERPINB6,VAMP8,SIGLEC14	4/73
4_Member	GO Cellular Components	GO:0045335	phagocytic vesicle	-3.62271	-2.31565	535,1535,8673	ATP6V0A1,CYBA,VAMP8	3/141
5_Summary	GO Cellular Components	GO:0031838	haptoglobin-hemoglobin complex	-7.03325	-5.35977	3039,3040,3043	HBA1,HBA2,HBB	3/-
5_Member	GO Cellular Components	GO:0031838	haptoglobin-hemoglobin complex	-7.03325	-5.35977	3039,3040,3043	HBA1,HBA2,HBB	3/11
5_Member	GO Cellular Components	GO:0005833	hemoglobin complex	-6.90856	-5.2458	3039,3040,3043	HBA1,HBA2,HBB	3/12
5_Member	GO Cellular Components	GO:0071682	endocytic vesicle lumen	-6.00549	-4.47031	3039,3040,3043	HBA1,HBA2,HBB	3/23
6_Summary	GO Cellular Components	GO:0035577	azurophil granule membrane	-6.75363	-5.11109	684,5547,8673,84061,968,2799,3136,10383,29108	BST2,PRCP,VAMP8,MAGT1,CD68,GNS,HLA-H,TUBB4B,PYCARD	9/-
6_Member	GO Cellular Components	GO:0035577	azurophil granule membrane	-6.75363	-5.11109	684,5547,8673,84061	BST2,PRCP,VAMP8,MAGT1	4/58
6_Member	GO Cellular Components	GO:0005766	primary lysosome	-6.2299	-4.67864	684,968,2799,3136,5547,8673,10383,29108,84061	BST2,CD68,GNS,HLA-H,PRCP,VAMP8,TUBB4B,PYCARD,MAGT1	9/155
6_Member	GO Cellular Components	GO:0042582	azurophil granule	-6.2299	-4.67864	684,968,2799,3136,5547,8673,10383,29108,84061	BST2,CD68,GNS,HLA-H,PRCP,VAMP8,TUBB4B,PYCARD,MAGT1	9/155
7_Summary	GO Cellular Components	GO:0031082	BLOC complex	-6.69037	-5.06805	26258,55330,79803	BLOC1S6,BLOC1S4,HPS6	3/-
7_Member	GO Cellular Components	GO:0031082	BLOC complex	-6.69037	-5.06805	26258,55330,79803	BLOC1S6,BLOC1S4,HPS6	3/14
8_Summary	GO Cellular Components	GO:0098552	side of membrane	-6.16129	-4.61814	928,929,942,969,1175,1441,2217,2219,2280,2539,3125,3126,3136,5621,5996,7124,59345	CD9,CD14,CD86,CD69,AP2S1,CSF3R,FCGRT,FCN1,FKBP1A,G6PD,HLA-DRB3,HLA-DRB4,HLA-H,PRNP,RGS1,TNF,GNB4	17/-
8_Member	GO Cellular Components	GO:0098552	side of membrane	-6.16129	-4.61814	928,929,942,969,1175,1441,2217,2219,2280,2539,3125,3126,3136,5621,5996,7124,59345	CD9,CD14,CD86,CD69,AP2S1,CSF3R,FCGRT,FCN1,FKBP1A,G6PD,HLA-DRB3,HLA-DRB4,HLA-H,PRNP,RGS1,TNF,GNB4	17/647
8_Member	GO Cellular Components	GO:0009897	external side of plasma membrane	-3.45522	-2.17532	928,929,942,969,1441,2217,2219,3136,5621,7124	CD9,CD14,CD86,CD69,CSF3R,FCGRT,FCN1,HLA-H,PRNP,TNF	10/425
9_Summary	GO Cellular Components	GO:0031091	platelet alpha granule	-5.96267	-4.43532	87,226,928,51706	ACTN1,ALDOA,CD9,CYB5R1	4/-
9_Member	GO Cellular Components	GO:0031091	platelet alpha granule	-5.96267	-4.43532	87,226,928,51706	ACTN1,ALDOA,CD9,CYB5R1	4/91
10_Summary	GO Cellular Components	GO:0098798	mitochondrial protein-containing complex	-4.69838	-3.26794	516,1327,4731,5245,9377,10295,63875,78988,374291,440574,706,11000,25915,374986	ATP5MC1,COX4I1,NDUFV3,PHB1,COX5A,BCKDK,MRPL17,MRPL57,NDUFS7,MICOS10,TSPO,SLC27A3,NDUFAF3,MIGA1	14/-
10_Member	GO Cellular Components	GO:0098798	mitochondrial protein-containing complex	-4.69838	-3.26794	516,1327,4731,5245,9377,10295,63875,78988,374291,440574	ATP5MC1,COX4I1,NDUFV3,PHB1,COX5A,BCKDK,MRPL17,MRPL57,NDUFS7,MICOS10	10/300
10_Member	GO Cellular Components	GO:0098800	inner mitochondrial membrane protein complex	-4.20738	-2.83493	516,1327,4731,5245,9377,374291,440574	ATP5MC1,COX4I1,NDUFV3,PHB1,COX5A,NDUFS7,MICOS10	7/158
10_Member	GO Cellular Components	GO:0031966	mitochondrial membrane	-3.03372	-1.7916	516,706,1327,4731,5245,9377,11000,25915,63875,78988,374291,374986,440574	ATP5MC1,TSPO,COX4I1,NDUFV3,PHB1,COX5A,SLC27A3,NDUFAF3,MRPL17,MRPL57,NDUFS7,MIGA1,MICOS10	13/754
10_Member	GO Cellular Components	GO:0005743	mitochondrial inner membrane	-2.9282	-1.69799	516,1327,4731,5245,9377,25915,63875,78988,374291,440574	ATP5MC1,COX4I1,NDUFV3,PHB1,COX5A,NDUFAF3,MRPL17,MRPL57,NDUFS7,MICOS10	10/498
10_Member	GO Cellular Components	GO:0019866	organelle inner membrane	-2.5901	-1.41493	516,1327,4731,5245,9377,25915,63875,78988,374291,440574	ATP5MC1,COX4I1,NDUFV3,PHB1,COX5A,NDUFAF3,MRPL17,MRPL57,NDUFS7,MICOS10	10/554
11_Summary	GO Cellular Components	GO:0005759	mitochondrial matrix	-4.24885	-2.87093	1716,2876,7263,10295,55066,55471,63875,78988,80224,137872,152926,374291	DGUOK,GPX1,TST,BCKDK,PDPR,NDUFAF7,MRPL17,MRPL57,NUBPL,ADHFE1,PPM1K,NDUFS7	12/-
11_Member	GO Cellular Components	GO:0005759	mitochondrial matrix	-4.24885	-2.87093	1716,2876,7263,10295,55066,55471,63875,78988,80224,137872,152926,374291	DGUOK,GPX1,TST,BCKDK,PDPR,NDUFAF7,MRPL17,MRPL57,NUBPL,ADHFE1,PPM1K,NDUFS7	12/485
12_Summary	GO Cellular Components	GO:0055037	recycling endosome	-2.79213	-1.57496	3136,7124,8673,11267,23678,56850,149466,255231	HLA-H,TNF,VAMP8,SNF8,SGK3,GRIPAP1,C1orf210,MCOLN2	8/-
12_Member	GO Cellular Components	GO:0055037	recycling endosome	-2.79213	-1.57496	3136,7124,8673,11267,23678,56850,149466,255231	HLA-H,TNF,VAMP8,SNF8,SGK3,GRIPAP1,C1orf210,MCOLN2	8/202
13_Summary	GO Cellular Components	GO:0019898	extrinsic component of membrane	-2.77876	-1.5714	2219,2280,5621,5996,56850,59345,653361	FCN1,FKBP1A,PRNP,RGS1,GRIPAP1,GNB4,NCF1	7/-
13_Member	GO Cellular Components	GO:0019898	extrinsic component of membrane	-2.77876	-1.5714	2219,2280,5621,5996,56850,59345,653361	FCN1,FKBP1A,PRNP,RGS1,GRIPAP1,GNB4,NCF1	7/273
