# Supplementary material for: Unraveling the transcriptomic signatures of Parkinson’s disease and major depression using single-cell and bulk data
Source: Front Aging Neurosci. 2023 Nov 7;15:1273855. doi: 10.3389/fnagi.2023.1273855 (PMC10664927; doi:10.3389/fnagi.2023.1273855)
Supplement: Supplementary file 1 [file Supplementary_Material.zip › Supplementary_Material/Supp_File 4_Table 7_Top_ranked_GO_MF_Terms_GSE49126.xlsx]

## Sheet: Sheet1
Supp_File 4_Table 7_Top_ranked_GO_MF_Terms_GSE49126
GroupID	Category	Term	Description	LogP	Log(q-value)	Genes	Symbols	InTerm_InList
1_Summary	GO Molecular Functions	GO:0004601	peroxidase activity	-12.1867	-8.85106	2952,3039,3040,3042,3043,3045,493869,6521	GSTT1,HBA1,HBA2,HBM,HBB,HBD,GPX8,SLC4A1	8/-
1_Member	GO Molecular Functions	GO:0004601	peroxidase activity	-12.1867	-8.85106	2952,3039,3040,3042,3043,3045,493869	GSTT1,HBA1,HBA2,HBM,HBB,HBD,GPX8	7/55
1_Member	GO Molecular Functions	GO:0031720	haptoglobin binding	-12.1643	-8.85106	3039,3040,3042,3043,3045	HBA1,HBA2,HBM,HBB,HBD	5/10
1_Member	GO Molecular Functions	GO:0016684	oxidoreductase activity, acting on peroxide as acceptor	-12.0726	-8.85106	2952,3039,3040,3042,3043,3045,493869	GSTT1,HBA1,HBA2,HBM,HBB,HBD,GPX8	7/57
1_Member	GO Molecular Functions	GO:0005344	oxygen carrier activity	-11.2658	-8.16918	3039,3040,3042,3043,3045	HBA1,HBA2,HBM,HBB,HBD	5/14
1_Member	GO Molecular Functions	GO:0016209	antioxidant activity	-10.925	-7.92523	2952,3039,3040,3042,3043,3045,493869	GSTT1,HBA1,HBA2,HBM,HBB,HBD,GPX8	7/82
1_Member	GO Molecular Functions	GO:0019825	oxygen binding	-8.81724	-6.02162	3039,3040,3042,3043,3045	HBA1,HBA2,HBM,HBB,HBD	5/39
1_Member	GO Molecular Functions	GO:0140104	molecular carrier activity	-6.86037	-4.30778	3039,3040,3042,3043,3045	HBA1,HBA2,HBM,HBB,HBD	5/94
1_Member	GO Molecular Functions	GO:0030492	hemoglobin binding	-6.78087	-4.25825	3043,3045,6521	HBB,HBD,SLC4A1	3/9
1_Member	GO Molecular Functions	GO:0020037	heme binding	-6.02939	-3.6731	3039,3040,3042,3043,3045	HBA1,HBA2,HBM,HBB,HBD	5/138
1_Member	GO Molecular Functions	GO:0046906	tetrapyrrole binding	-5.87937	-3.54239	3039,3040,3042,3043,3045	HBA1,HBA2,HBM,HBB,HBD	5/148
2_Summary	GO Molecular Functions	GO:0001618	virus receptor activity	-9.13231	-6.2448	942,1380,1949,1956,2993,339390	CD86,CR2,EFNB3,EGFR,GYPA,CLEC4G	6/-
2_Member	GO Molecular Functions	GO:0001618	virus receptor activity	-9.13231	-6.2448	942,1380,1949,1956,2993,339390	CD86,CR2,EFNB3,EGFR,GYPA,CLEC4G	6/78
2_Member	GO Molecular Functions	GO:0140272	exogenous protein binding	-9.09841	-6.2448	942,1380,1949,1956,2993,339390	CD86,CR2,EFNB3,EGFR,GYPA,CLEC4G	6/79
3_Summary	GO Molecular Functions	GO:0004714	transmembrane receptor protein tyrosine kinase activity	-7.84871	-5.15	1949,1956,2049,3480,4233,1742,5534,22870,79368,153090	EFNB3,EGFR,EPHB3,IGF1R,MET,DLG4,PPP3R1,PPP6R1,FCRL2,DAB2IP	10/-
3_Member	GO Molecular Functions	GO:0004714	transmembrane receptor protein tyrosine kinase activity	-7.84871	-5.15	1949,1956,2049,3480,4233	EFNB3,EGFR,EPHB3,IGF1R,MET	5/60
3_Member	GO Molecular Functions	GO:0019199	transmembrane receptor protein kinase activity	-7.29721	-4.63989	1949,1956,2049,3480,4233	EFNB3,EGFR,EPHB3,IGF1R,MET	5/77
3_Member	GO Molecular Functions	GO:0004713	protein tyrosine kinase activity	-6.02939	-3.6731	1949,1956,2049,3480,4233	EFNB3,EGFR,EPHB3,IGF1R,MET	5/138
3_Member	GO Molecular Functions	GO:0019903	protein phosphatase binding	-3.08714	-1.19778	1742,1956,4233	DLG4,EGFR,MET	3/142
3_Member	GO Molecular Functions	GO:0019902	phosphatase binding	-2.86732	-1.03755	1742,1956,4233,5534,22870,79368,153090	DLG4,EGFR,MET,PPP3R1,PPP6R1,FCRL2,DAB2IP	7/189
4_Summary	GO Molecular Functions	GO:0008146	sulfotransferase activity	-6.18022	-3.76026	9394,9514,9956,64579	HS6ST1,GAL3ST1,HS3ST2,NDST4	4/-
4_Member	GO Molecular Functions	GO:0008146	sulfotransferase activity	-6.18022	-3.76026	9394,9514,9956,64579	HS6ST1,GAL3ST1,HS3ST2,NDST4	4/53
4_Member	GO Molecular Functions	GO:0034483	heparan sulfate sulfotransferase activity	-6.04947	-3.6731	9394,9956,64579	HS6ST1,HS3ST2,NDST4	3/15
5_Summary	GO Molecular Functions	GO:0016500	protein-hormone receptor activity	-5.58595	-3.26746	2798,3480,3973	GNRHR,IGF1R,LHCGR	3/-
5_Member	GO Molecular Functions	GO:0016500	protein-hormone receptor activity	-5.58595	-3.26746	2798,3480,3973	GNRHR,IGF1R,LHCGR	3/21
6_Summary	GO Molecular Functions	GO:0030165	PDZ domain binding	-5.39463	-3.09386	1742,4356,23085,23705	DLG4,MPP3,ERC1,CADM1	4/-
6_Member	GO Molecular Functions	GO:0030165	PDZ domain binding	-5.39463	-3.09386	1742,4356,23085,23705	DLG4,MPP3,ERC1,CADM1	4/83
7_Summary	GO Molecular Functions	GO:0008194	UDP-glycosyltransferase activity	-4.46023	-2.25289	7367,54490,283358,338707,1890,2135,7366,9215,56052	UGT2B17,UGT2B28,B4GALNT3,B4GALNT4,TYMP,EXTL2,UGT2B15,LARGE1,ALG1	9/-
7_Member	GO Molecular Functions	GO:0008194	UDP-glycosyltransferase activity	-4.46023	-2.25289	7367,54490,283358,338707	UGT2B17,UGT2B28,B4GALNT3,B4GALNT4	4/143
7_Member	GO Molecular Functions	GO:0016758	hexosyltransferase activity	-4.25932	-2.07912	1890,2135,7366,7367,9215,54490,56052,283358,338707	TYMP,EXTL2,UGT2B15,UGT2B17,LARGE1,UGT2B28,ALG1,B4GALNT3,B4GALNT4	9/195
7_Member	GO Molecular Functions	GO:0015020	glucuronosyltransferase activity	-3.68185	-1.6266	7366,7367,9215,54490	UGT2B15,UGT2B17,LARGE1,UGT2B28	4/34
7_Member	GO Molecular Functions	GO:0016757	glycosyltransferase activity	-3.42288	-1.44845	7367,54490,283358,338707	UGT2B17,UGT2B28,B4GALNT3,B4GALNT4	4/266
7_Member	GO Molecular Functions	GO:0008376	acetylgalactosaminyltransferase activity	-2.50119	-0.761521	2135,283358,338707	EXTL2,B4GALNT3,B4GALNT4	3/34
8_Summary	GO Molecular Functions	GO:0019900	kinase binding	-3.8414	-1.74475	857,1742,1917,1956,3663,4238,5571,5988,7855,8754,8874,9846,28951,53632,54472,57093,153090,100133941	CAV1,DLG4,EEF1A2,EGFR,IRF5,MFAP3,PRKAG1,RFPL1,FZD5,ADAM9,ARHGEF7,GAB2,TRIB2,PRKAG3,TOLLIP,TRIM49,DAB2IP,CD24	18/-
8_Member	GO Molecular Functions	GO:0019900	kinase binding	-3.8414	-1.74475	857,1742,1917,1956,3663,4238,5571,5988,7855,8754,8874,9846,28951,53632,54472,57093,153090,100133941	CAV1,DLG4,EEF1A2,EGFR,IRF5,MFAP3,PRKAG1,RFPL1,FZD5,ADAM9,ARHGEF7,GAB2,TRIB2,PRKAG3,TOLLIP,TRIM49,DAB2IP,CD24	18/768
8_Member	GO Molecular Functions	GO:0019901	protein kinase binding	-3.47124	-1.48854	857,1742,1917,3663,4238,5571,5988,7855,8754,8874,9846,28951,53632,57093,153090,100133941	CAV1,DLG4,EEF1A2,IRF5,MFAP3,PRKAG1,RFPL1,FZD5,ADAM9,ARHGEF7,GAB2,TRIB2,PRKAG3,TRIM49,DAB2IP,CD24	16/683
9_Summary	GO Molecular Functions	GO:0042803	protein homodimerization activity	-3.80197	-1.71724	1380,1890,4281,5988,6521,7026,7042,7171,7422,8614,9429,22890,23705,25974,153090,283629,387758	CR2,TYMP,MID1,RFPL1,SLC4A1,NR2F2,TGFB2,TPM4,VEGFA,STC2,ABCG2,ZBTB1,CADM1,MMACHC,DAB2IP,TSSK4,FIBIN	17/-
9_Member	GO Molecular Functions	GO:0042803	protein homodimerization activity	-3.80197	-1.71724	1380,1890,4281,5988,6521,7026,7042,7171,7422,8614,9429,22890,23705,25974,153090,283629,387758	CR2,TYMP,MID1,RFPL1,SLC4A1,NR2F2,TGFB2,TPM4,VEGFA,STC2,ABCG2,ZBTB1,CADM1,MMACHC,DAB2IP,TSSK4,FIBIN	17/705
10_Summary	GO Molecular Functions	GO:0004867	serine-type endopeptidase inhibitor activity	-3.64182	-1.59632	3699,5054,5276,58189,117166,404203	ITIH3,SERPINE1,SERPINI2,WFDC1,WFIKKN1,SPINK6	6/-
10_Member	GO Molecular Functions	GO:0004867	serine-type endopeptidase inhibitor activity	-3.64182	-1.59632	3699,5054,5276,58189,117166,404203	ITIH3,SERPINE1,SERPINI2,WFDC1,WFIKKN1,SPINK6	6/99
11_Summary	GO Molecular Functions	GO:0004089	carbonate dehydratase activity	-3.56746	-1.54999	759,765,767,115,3034,3067,6035,23042	CA1,CA6,CA8,ADCY9,HAL,HDC,RNASE1,PDXDC1	8/-
11_Member	GO Molecular Functions	GO:0004089	carbonate dehydratase activity	-3.56746	-1.54999	759,765,767	CA1,CA6,CA8	3/15
11_Member	GO Molecular Functions	GO:0016829	lyase activity	-3.48327	-1.49214	115,759,765,767,3034,3067,6035,23042	ADCY9,CA1,CA6,CA8,HAL,HDC,RNASE1,PDXDC1	8/196
12_Summary	GO Molecular Functions	GO:0030506	ankyrin binding	-3.25028	-1.32242	3785,6521,6546,65012,221074	KCNQ2,SLC4A1,SLC8A1,SLC26A10P,SLC39A12	5/-
12_Member	GO Molecular Functions	GO:0030506	ankyrin binding	-3.25028	-1.32242	3785,6521,6546	KCNQ2,SLC4A1,SLC8A1	3/19
12_Member	GO Molecular Functions	GO:0015106	bicarbonate transmembrane transporter activity	-2.70158	-0.911357	6521,65012,221074	SLC4A1,SLC26A10P,SLC39A12	3/29
13_Summary	GO Molecular Functions	GO:0008083	growth factor activity	-3.24297	-1.32242	182,649,1890,3481,3565,7042,7422,942,1956,5744,8614,90865,117166,2280,54472,153090,440712	JAG1,BMP1,TYMP,IGF2,IL4,TGFB2,VEGFA,CD86,EGFR,PTHLH,STC2,IL33,WFIKKN1,FKBP1A,TOLLIP,DAB2IP,RHEX	17/-
13_Member	GO Molecular Functions	GO:0008083	growth factor activity	-3.24297	-1.32242	182,649,1890,3481,3565,7042,7422	JAG1,BMP1,TYMP,IGF2,IL4,TGFB2,VEGFA	7/163
13_Member	GO Molecular Functions	GO:0030545	signaling receptor regulator activity	-2.86401	-1.03755	182,649,942,1890,1956,3481,3565,5744,7042,7422,8614,90865,117166	JAG1,BMP1,CD86,TYMP,EGFR,IGF2,IL4,PTHLH,TGFB2,VEGFA,STC2,IL33,WFIKKN1	13/563
13_Member	GO Molecular Functions	GO:0030546	signaling receptor activator activity	-2.71628	-0.920656	182,649,942,1890,1956,3481,3565,5744,7042,7422,8614,90865	JAG1,BMP1,CD86,TYMP,EGFR,IGF2,IL4,PTHLH,TGFB2,VEGFA,STC2,IL33	12/515
13_Member	GO Molecular Functions	GO:0005126	cytokine receptor binding	-2.57972	-0.81551	2280,3565,7042,7422,54472,90865,153090,440712	FKBP1A,IL4,TGFB2,VEGFA,TOLLIP,IL33,DAB2IP,RHEX	8/271
14_Summary	GO Molecular Functions	GO:0030296	protein tyrosine kinase activator activity	-2.53854	-0.779353	1956,3481,100133941	EGFR,IGF2,CD24	3/-
14_Member	GO Molecular Functions	GO:0030296	protein tyrosine kinase activator activity	-2.53854	-0.779353	1956,3481,100133941	EGFR,IGF2,CD24	3/33
15_Summary	GO Molecular Functions	GO:1901702	salt transmembrane transporter activity	-2.46445	-0.729528	1183,2568,2823,3755,3785,6521,6546,6563,9033,9429,55283,55515,65012,80333,140803,221074,1259,2706,92736,85414	CLCN4,GABRP,GPM6A,KCNG1,KCNQ2,SLC4A1,SLC8A1,SLC14A1,PKD2L1,ABCG2,MCOLN3,ASIC4,SLC26A10P,KCNIP4,TRPM6,SLC39A12,CNGA1,GJB2,OTOP2,SLC45A3	20/-
15_Member	GO Molecular Functions	GO:1901702	salt transmembrane transporter activity	-2.46445	-0.729528	1183,2568,2823,3755,3785,6521,6546,6563,9033,9429,55283,55515,65012,80333,140803,221074	CLCN4,GABRP,GPM6A,KCNG1,KCNQ2,SLC4A1,SLC8A1,SLC14A1,PKD2L1,ABCG2,MCOLN3,ASIC4,SLC26A10P,KCNIP4,TRPM6,SLC39A12	16/582
15_Member	GO Molecular Functions	GO:0015267	channel activity	-2.3123	-0.609229	1183,1259,2568,2706,2823,3755,3785,6563,9033,55283,55515,80333,92736,140803	CLCN4,CNGA1,GABRP,GJB2,GPM6A,KCNG1,KCNQ2,SLC14A1,PKD2L1,MCOLN3,ASIC4,KCNIP4,OTOP2,TRPM6	14/497
15_Member	GO Molecular Functions	GO:0022803	passive transmembrane transporter activity	-2.3048	-0.606092	1183,1259,2568,2706,2823,3755,3785,6563,9033,55283,55515,80333,92736,140803	CLCN4,CNGA1,GABRP,GJB2,GPM6A,KCNG1,KCNQ2,SLC14A1,PKD2L1,MCOLN3,ASIC4,KCNIP4,OTOP2,TRPM6	14/498
15_Member	GO Molecular Functions	GO:0015318	inorganic molecular entity transmembrane transporter activity	-2.1248	-0.455479	1183,2568,2823,3755,3785,6521,6546,6563,9033,55283,55515,65012,80333,85414,92736,140803,221074	CLCN4,GABRP,GPM6A,KCNG1,KCNQ2,SLC4A1,SLC8A1,SLC14A1,PKD2L1,MCOLN3,ASIC4,SLC26A10P,KCNIP4,SLC45A3,OTOP2,TRPM6,SLC39A12	17/689
16_Summary	GO Molecular Functions	GO:0030695	GTPase regulator activity	-2.34256	-0.621787	396,8786,8874,10900,22894,23108,26575,54453,55103,55738,57139,116983,153090,221178	ARHGDIA,RGS11,ARHGEF7,RUNDC3A,DIS3,RAP1GAP2,RGS17,RIN2,RALGPS2,ARFGAP1,RGL3,ACAP3,DAB2IP,SPATA13	14/-
16_Member	GO Molecular Functions	GO:0030695	GTPase regulator activity	-2.34256	-0.621787	396,8786,8874,10900,22894,23108,26575,54453,55103,55738,57139,116983,153090,221178	ARHGDIA,RGS11,ARHGEF7,RUNDC3A,DIS3,RAP1GAP2,RGS17,RIN2,RALGPS2,ARFGAP1,RGL3,ACAP3,DAB2IP,SPATA13	14/493
16_Member	GO Molecular Functions	GO:0060589	nucleoside-triphosphatase regulator activity	-2.3123	-0.609229	396,8786,8874,10900,22894,23108,26575,54453,55103,55738,57139,116983,153090,221178	ARHGDIA,RGS11,ARHGEF7,RUNDC3A,DIS3,RAP1GAP2,RGS17,RIN2,RALGPS2,ARFGAP1,RGL3,ACAP3,DAB2IP,SPATA13	14/497
17_Summary	GO Molecular Functions	GO:0008233	peptidase activity	-2.31824	-0.609229	629,649,717,1359,3426,4224,5328,6650,7052,8749,8754,9476,23252,25825,54726,56999	CFB,BMP1,C2,CPA3,CFI,MEP1A,PLAU,CAPN15,TGM2,ADAM18,ADAM9,NAPSA,OTUD3,BACE2,OTUD4,ADAMTS9	16/-
17_Member	GO Molecular Functions	GO:0008233	peptidase activity	-2.31824	-0.609229	629,649,717,1359,3426,4224,5328,6650,7052,8749,8754,9476,23252,25825,54726,56999	CFB,BMP1,C2,CPA3,CFI,MEP1A,PLAU,CAPN15,TGM2,ADAM18,ADAM9,NAPSA,OTUD3,BACE2,OTUD4,ADAMTS9	16/603
17_Member	GO Molecular Functions	GO:0004175	endopeptidase activity	-2.08616	-0.424877	629,649,717,3426,4224,5328,6650,8749,8754,9476,25825,56999	CFB,BMP1,C2,CFI,MEP1A,PLAU,CAPN15,ADAM18,ADAM9,NAPSA,BACE2,ADAMTS9	12/422
