# Supplementary material for: Unraveling the transcriptomic signatures of Parkinson’s disease and major depression using single-cell and bulk data
Source: Front Aging Neurosci. 2023 Nov 7;15:1273855. doi: 10.3389/fnagi.2023.1273855 (PMC10664927; doi:10.3389/fnagi.2023.1273855)
Supplement: Supplementary file 1 [file Supplementary_Material.zip › Supplementary_Material/Supp_File 4_Table 8_Top_ranked_GO_MF_Terms_GSE72267.xlsx]

## Sheet: Sheet1
Supp_File 4_Table 8_Top_ranked_GO_MF_Terms_GSE72267
GroupID	Category	Term	Description	LogP	Log(q-value)	Genes	Symbols	InTerm_InList
1_Summary	GO Molecular Functions	GO:0140375	immune receptor activity	-13.7037	-10.005	643,1380,2208,2322,2833,3113,3117,3572,8807,8809,10803	CXCR5,CR2,FCER2,FLT3,CXCR3,HLA-DPA1,HLA-DQA1,IL6ST,IL18RAP,IL18R1,CCR9	11/-
1_Member	GO Molecular Functions	GO:0140375	immune receptor activity	-13.7037	-10.005	643,1380,2208,2322,2833,3113,3117,3572,8807,8809,10803	CXCR5,CR2,FCER2,FLT3,CXCR3,HLA-DPA1,HLA-DQA1,IL6ST,IL18RAP,IL18R1,CCR9	11/144
1_Member	GO Molecular Functions	GO:0004896	cytokine receptor activity	-8.81079	-5.71414	643,2322,2833,3572,8807,8809,10803	CXCR5,FLT3,CXCR3,IL6ST,IL18RAP,IL18R1,CCR9	7/93
1_Member	GO Molecular Functions	GO:0001637	G protein-coupled chemoattractant receptor activity	-4.58422	-2.71802	643,2833,10803	CXCR5,CXCR3,CCR9	3/26
1_Member	GO Molecular Functions	GO:0004950	chemokine receptor activity	-4.58422	-2.71802	643,2833,10803	CXCR5,CXCR3,CCR9	3/26
2_Summary	GO Molecular Functions	GO:0005548	phospholipid transporter activity	-9.97218	-6.5745	19,1071,5244,5359,23250,55754,114884,11001,114876,368,481,490,6583	ABCA1,CETP,ABCB4,PLSCR1,ATP11A,TMEM30A,OSBPL10,SLC27A2,OSBPL1A,ABCC6,ATP1B1,ATP2B1,SLC22A4	13/-
2_Member	GO Molecular Functions	GO:0005548	phospholipid transporter activity	-9.97218	-6.5745	19,1071,5244,5359,23250,55754,114884	ABCA1,CETP,ABCB4,PLSCR1,ATP11A,TMEM30A,OSBPL10	7/64
2_Member	GO Molecular Functions	GO:0005319	lipid transporter activity	-9.78934	-6.56776	19,1071,5244,5359,11001,23250,55754,114876,114884	ABCA1,CETP,ABCB4,PLSCR1,SLC27A2,ATP11A,TMEM30A,OSBPL1A,OSBPL10	9/172
2_Member	GO Molecular Functions	GO:0140303	intramembrane lipid transporter activity	-7.43671	-4.85194	19,5244,5359,23250,55754	ABCA1,ABCB4,PLSCR1,ATP11A,TMEM30A	5/42
2_Member	GO Molecular Functions	GO:0140326	ATPase-coupled intramembrane lipid transporter activity	-6.43014	-4.01018	19,5244,23250,55754	ABCA1,ABCB4,ATP11A,TMEM30A	4/27
2_Member	GO Molecular Functions	GO:0042626	ATPase-coupled transmembrane transporter activity	-5.5543	-3.37377	19,368,481,490,5244	ABCA1,ABCC6,ATP1B1,ATP2B1,ABCB4	5/99
2_Member	GO Molecular Functions	GO:0140328	floppase activity	-5.24412	-3.21497	19,5244,23250	ABCA1,ABCB4,ATP11A	3/16
2_Member	GO Molecular Functions	GO:0015399	primary active transmembrane transporter activity	-4.41403	-2.57865	19,368,481,490,5244	ABCA1,ABCC6,ATP1B1,ATP2B1,ABCB4	5/170
2_Member	GO Molecular Functions	GO:0022804	active transmembrane transporter activity	-3.32806	-1.69066	19,368,481,490,5244,6583	ABCA1,ABCC6,ATP1B1,ATP2B1,ABCB4,SLC22A4	6/447
3_Summary	GO Molecular Functions	GO:0019887	protein kinase regulator activity	-8.69016	-5.69042	374,973,2069,3572,4869,9555,11116,26228,57498,931,5359,6654	AREG,CD79A,EREG,IL6ST,NPM1,MACROH2A1,CEP43,STAP1,KIDINS220,MS4A1,PLSCR1,SOS1	12/-
3_Member	GO Molecular Functions	GO:0019887	protein kinase regulator activity	-8.69016	-5.69042	374,973,2069,3572,4869,9555,11116,26228,57498	AREG,CD79A,EREG,IL6ST,NPM1,MACROH2A1,CEP43,STAP1,KIDINS220	9/229
3_Member	GO Molecular Functions	GO:0019207	kinase regulator activity	-8.10873	-5.25511	374,973,2069,3572,4869,9555,11116,26228,57498	AREG,CD79A,EREG,IL6ST,NPM1,MACROH2A1,CEP43,STAP1,KIDINS220	9/267
3_Member	GO Molecular Functions	GO:0030296	protein tyrosine kinase activator activity	-7.98443	-5.23996	374,973,2069,3572,26228	AREG,CD79A,EREG,IL6ST,STAP1	5/33
3_Member	GO Molecular Functions	GO:0005154	epidermal growth factor receptor binding	-7.84988	-5.15117	374,931,2069,5359,6654	AREG,MS4A1,EREG,PLSCR1,SOS1	5/35
3_Member	GO Molecular Functions	GO:0070851	growth factor receptor binding	-6.13742	-3.7859	374,931,2069,3572,5359,6654	AREG,MS4A1,EREG,IL6ST,PLSCR1,SOS1	6/141
3_Member	GO Molecular Functions	GO:0030295	protein kinase activator activity	-4.97497	-3.01663	374,973,2069,3572,26228	AREG,CD79A,EREG,IL6ST,STAP1	5/130
3_Member	GO Molecular Functions	GO:0019209	kinase activator activity	-4.77453	-2.86115	374,973,2069,3572,26228	AREG,CD79A,EREG,IL6ST,STAP1	5/143
4_Summary	GO Molecular Functions	GO:0034987	immunoglobulin receptor binding	-8.14432	-5.25511	1380,3493,3500,3507,912,958,3113,3117,3495,3514,3537,3676,28442,28823	CR2,IGHA1,IGHG1,IGHM,CD1D,CD40,HLA-DPA1,HLA-DQA1,IGHD,IGKC,IGLC1,ITGA4,IGHV3-23,IGLV1-44	14/-
4_Member	GO Molecular Functions	GO:0034987	immunoglobulin receptor binding	-8.14432	-5.25511	1380,3493,3500,3507	CR2,IGHA1,IGHG1,IGHM	4/11
4_Member	GO Molecular Functions	GO:0003823	antigen binding	-8.03051	-5.23996	912,958,3113,3117,3493,3495,3500,3507,3514,3537,3676,28442,28823	CD1D,CD40,HLA-DPA1,HLA-DQA1,IGHA1,IGHD,IGHG1,IGHM,IGKC,IGLC1,ITGA4,IGHV3-23,IGLV1-44	13/118
5_Summary	GO Molecular Functions	GO:0030165	PDZ domain binding	-7.50818	-4.85437	51,490,1902,6583,23705,57498,834,5359,5591,5912,6337,6654,6812,7027,7067,8202,8754,9026,10320,10418,10499,29109,51440,85458,117178	ACOX1,ATP2B1,LPAR1,SLC22A4,CADM1,KIDINS220,CASP1,PLSCR1,PRKDC,RAP2B,SCNN1A,SOS1,STXBP1,TFDP1,THRA,NCOA3,ADAM9,HIP1R,IKZF1,SPON1,NCOA2,FHOD1,HPCAL4,DIXDC1,SSX2IP	25/-
5_Member	GO Molecular Functions	GO:0030165	PDZ domain binding	-7.50818	-4.85437	51,490,1902,6583,23705,57498	ACOX1,ATP2B1,LPAR1,SLC22A4,CADM1,KIDINS220	6/83
5_Member	GO Molecular Functions	GO:0019904	protein domain specific binding	-7.4739	-4.85437	51,490,834,1902,5359,5591,5912,6337,6583,6654,6812,7027,7067,8202,8754,9026,10320,10418,10499,23705,29109,51440,57498,85458,117178	ACOX1,ATP2B1,CASP1,LPAR1,PLSCR1,PRKDC,RAP2B,SCNN1A,SLC22A4,SOS1,STXBP1,TFDP1,THRA,NCOA3,ADAM9,HIP1R,IKZF1,SPON1,NCOA2,CADM1,FHOD1,HPCAL4,KIDINS220,DIXDC1,SSX2IP	25/656
6_Summary	GO Molecular Functions	GO:0004725	protein tyrosine phosphatase activity	-7.18256	-4.62997	1843,1848,5786,5796,5799,8897,8732,3990,4023,5359	DUSP1,DUSP6,PTPRA,PTPRK,PTPRN2,MTMR3,RNGTT,LIPC,LPL,PLSCR1	10/-
6_Member	GO Molecular Functions	GO:0004725	protein tyrosine phosphatase activity	-7.18256	-4.62997	1843,1848,5786,5796,5799,8897	DUSP1,DUSP6,PTPRA,PTPRK,PTPRN2,MTMR3	6/94
6_Member	GO Molecular Functions	GO:0004721	phosphoprotein phosphatase activity	-6.90314	-4.38052	1843,1848,5786,5796,5799,8732,8897	DUSP1,DUSP6,PTPRA,PTPRK,PTPRN2,RNGTT,MTMR3	7/175
6_Member	GO Molecular Functions	GO:0016791	phosphatase activity	-5.63785	-3.4305	1843,1848,5786,5796,5799,8732,8897	DUSP1,DUSP6,PTPRA,PTPRK,PTPRN2,RNGTT,MTMR3	7/270
6_Member	GO Molecular Functions	GO:0008138	protein tyrosine/serine/threonine phosphatase activity	-5.55397	-3.37377	1843,1848,8732,8897	DUSP1,DUSP6,RNGTT,MTMR3	4/44
6_Member	GO Molecular Functions	GO:0016788	hydrolase activity, acting on ester bonds	-5.25644	-3.21497	1843,1848,3990,4023,5359,5786,5796,5799,8732,8897	DUSP1,DUSP6,LIPC,LPL,PLSCR1,PTPRA,PTPRK,PTPRN2,RNGTT,MTMR3	10/747
6_Member	GO Molecular Functions	GO:0005001	transmembrane receptor protein tyrosine phosphatase activity	-5.16049	-3.16075	5786,5796,5799	PTPRA,PTPRK,PTPRN2	3/17
6_Member	GO Molecular Functions	GO:0019198	transmembrane receptor protein phosphatase activity	-5.16049	-3.16075	5786,5796,5799	PTPRA,PTPRK,PTPRN2	3/17
6_Member	GO Molecular Functions	GO:0042578	phosphoric ester hydrolase activity	-4.83041	-2.90184	1843,1848,5786,5796,5799,8732,8897	DUSP1,DUSP6,PTPRA,PTPRK,PTPRN2,RNGTT,MTMR3	7/359
7_Summary	GO Molecular Functions	GO:0023026	MHC class II protein complex binding	-6.43014	-4.01018	481,931,3113,3117	ATP1B1,MS4A1,HLA-DPA1,HLA-DQA1	4/-
7_Member	GO Molecular Functions	GO:0023026	MHC class II protein complex binding	-6.43014	-4.01018	481,931,3113,3117	ATP1B1,MS4A1,HLA-DPA1,HLA-DQA1	4/27
7_Member	GO Molecular Functions	GO:0023023	MHC protein complex binding	-5.91077	-3.67446	481,931,3113,3117	ATP1B1,MS4A1,HLA-DPA1,HLA-DQA1	4/36
8_Summary	GO Molecular Functions	GO:0031210	phosphatidylcholine binding	-6.23875	-3.84107	19,1071,3507,4763,1902,10979,26228,114876,114884,7220	ABCA1,CETP,IGHM,NF1,LPAR1,FERMT2,STAP1,OSBPL1A,OSBPL10,TRPC1	10/-
8_Member	GO Molecular Functions	GO:0031210	phosphatidylcholine binding	-6.23875	-3.84107	19,1071,3507,4763	ABCA1,CETP,IGHM,NF1	4/30
8_Member	GO Molecular Functions	GO:0005543	phospholipid binding	-5.95771	-3.69037	19,1071,1902,3507,4763,10979,26228,114876,114884	ABCA1,CETP,LPAR1,IGHM,NF1,FERMT2,STAP1,OSBPL1A,OSBPL10	9/479
8_Member	GO Molecular Functions	GO:0015248	sterol transporter activity	-5.91077	-3.67446	19,1071,114876,114884	ABCA1,CETP,OSBPL1A,OSBPL10	4/36
8_Member	GO Molecular Functions	GO:0043178	alcohol binding	-5.7832	-3.56161	19,1071,7220,114876,114884	ABCA1,CETP,TRPC1,OSBPL1A,OSBPL10	5/89
8_Member	GO Molecular Functions	GO:0015485	cholesterol binding	-5.29401	-3.21497	19,1071,114876,114884	ABCA1,CETP,OSBPL1A,OSBPL10	4/51
8_Member	GO Molecular Functions	GO:0050997	quaternary ammonium group binding	-5.22661	-3.20914	19,1071,3507,4763	ABCA1,CETP,IGHM,NF1	4/53
8_Member	GO Molecular Functions	GO:0032934	sterol binding	-4.98145	-3.01663	19,1071,114876,114884	ABCA1,CETP,OSBPL1A,OSBPL10	4/61
9_Summary	GO Molecular Functions	GO:0019900	kinase binding	-6.18956	-3.81306	119,150,481,834,1832,1843,2323,4086,4869,5569,5608,5796,6812,6929,7128,8115,8661,8754,9555,10979,11116,11213,26228,54923,85458	ADD2,ADRA2A,ATP1B1,CASP1,DSP,DUSP1,FLT3LG,SMAD1,NPM1,PKIA,MAP2K6,PTPRK,STXBP1,TCF3,TNFAIP3,TCL1A,EIF3A,ADAM9,MACROH2A1,FERMT2,CEP43,IRAK3,STAP1,LIME1,DIXDC1	25/-
9_Member	GO Molecular Functions	GO:0019900	kinase binding	-6.18956	-3.81306	119,150,481,834,1832,1843,2323,4086,4869,5569,5608,5796,6812,6929,7128,8115,8661,8754,9555,10979,11116,11213,26228,54923,85458	ADD2,ADRA2A,ATP1B1,CASP1,DSP,DUSP1,FLT3LG,SMAD1,NPM1,PKIA,MAP2K6,PTPRK,STXBP1,TCF3,TNFAIP3,TCL1A,EIF3A,ADAM9,MACROH2A1,FERMT2,CEP43,IRAK3,STAP1,LIME1,DIXDC1	25/768
9_Member	GO Molecular Functions	GO:0019901	protein kinase binding	-5.9844	-3.70066	119,150,481,1832,1843,2323,4086,4869,5569,5608,5796,6812,6929,8115,8661,8754,9555,10979,11116,11213,26228,54923,85458	ADD2,ADRA2A,ATP1B1,DSP,DUSP1,FLT3LG,SMAD1,NPM1,PKIA,MAP2K6,PTPRK,STXBP1,TCF3,TCL1A,EIF3A,ADAM9,MACROH2A1,FERMT2,CEP43,IRAK3,STAP1,LIME1,DIXDC1	23/683
10_Summary	GO Molecular Functions	GO:0046332	SMAD binding	-6.09669	-3.7782	91,650,2353,4086,10979	ACVR1B,BMP2,FOS,SMAD1,FERMT2	5/-
10_Member	GO Molecular Functions	GO:0046332	SMAD binding	-6.09669	-3.7782	91,650,2353,4086,10979	ACVR1B,BMP2,FOS,SMAD1,FERMT2	5/77
11_Summary	GO Molecular Functions	GO:0004180	carboxypeptidase activity	-5.43757	-3.28293	1368,1522,51056,59342	CPM,CTSZ,LAP3,SCPEP1	4/-
11_Member	GO Molecular Functions	GO:0004180	carboxypeptidase activity	-5.43757	-3.28293	1368,1522,51056,59342	CPM,CTSZ,LAP3,SCPEP1	4/47
12_Summary	GO Molecular Functions	GO:0004467	long-chain fatty acid-CoA ligase activity	-5.33361	-3.21497	2180,11001,23205	ACSL1,SLC27A2,ACSBG1	3/-
12_Member	GO Molecular Functions	GO:0004467	long-chain fatty acid-CoA ligase activity	-5.33361	-3.21497	2180,11001,23205	ACSL1,SLC27A2,ACSBG1	3/15
12_Member	GO Molecular Functions	GO:0015645	fatty acid ligase activity	-4.80892	-2.88836	2180,11001,23205	ACSL1,SLC27A2,ACSBG1	3/22
12_Member	GO Molecular Functions	GO:0016405	CoA-ligase activity	-4.53376	-2.68631	2180,11001,23205	ACSL1,SLC27A2,ACSBG1	3/27
12_Member	GO Molecular Functions	GO:0016878	acid-thiol ligase activity	-4.34991	-2.53201	2180,11001,23205	ACSL1,SLC27A2,ACSBG1	3/31
13_Summary	GO Molecular Functions	GO:0003953	NAD+ nucleosidase activity	-5.24412	-3.21497	8807,8809,10333	IL18RAP,IL18R1,TLR6	3/-
13_Member	GO Molecular Functions	GO:0003953	NAD+ nucleosidase activity	-5.24412	-3.21497	8807,8809,10333	IL18RAP,IL18R1,TLR6	3/16
13_Member	GO Molecular Functions	GO:0050135	NAD(P)+ nucleosidase activity	-5.24412	-3.21497	8807,8809,10333	IL18RAP,IL18R1,TLR6	3/16
13_Member	GO Molecular Functions	GO:0061809	NAD+ nucleotidase, cyclic ADP-ribose generating	-5.24412	-3.21497	8807,8809,10333	IL18RAP,IL18R1,TLR6	3/16
14_Summary	GO Molecular Functions	GO:0008134	transcription factor binding	-5.24159	-3.21497	1385,1390,2322,2353,4853,4869,5591,6049,6929,7027,7067,7091,8202,8638,9572,10001,10499,23468,25879,64710	CREB1,CREM,FLT3,FOS,NOTCH2,NPM1,PRKDC,RNF6,TCF3,TFDP1,THRA,TLE4,NCOA3,OASL,NR1D1,MED6,NCOA2,CBX5,DCAF13,NUCKS1	20/-
14_Member	GO Molecular Functions	GO:0008134	transcription factor binding	-5.24159	-3.21497	1385,1390,2322,2353,4853,4869,5591,6049,6929,7027,7067,7091,8202,8638,9572,10001,10499,23468,25879,64710	CREB1,CREM,FLT3,FOS,NOTCH2,NPM1,PRKDC,RNF6,TCF3,TFDP1,THRA,TLE4,NCOA3,OASL,NR1D1,MED6,NCOA2,CBX5,DCAF13,NUCKS1	20/597
14_Member	GO Molecular Functions	GO:0140297	DNA-binding transcription factor binding	-4.89149	-2.94865	1385,1390,2322,2353,4853,4869,5591,6049,6929,7027,7091,8202,8638,10499,23468,25879,64710	CREB1,CREM,FLT3,FOS,NOTCH2,NPM1,PRKDC,RNF6,TCF3,TFDP1,TLE4,NCOA3,OASL,NCOA2,CBX5,DCAF13,NUCKS1	17/476
14_Member	GO Molecular Functions	GO:0061629	RNA polymerase II-specific DNA-binding transcription factor binding	-3.47994	-1.79826	1385,2322,2353,4853,4869,5591,6049,6929,8202,8638,10499,25879	CREB1,FLT3,FOS,NOTCH2,NPM1,PRKDC,RNF6,TCF3,NCOA3,OASL,NCOA2,DCAF13	12/348
15_Summary	GO Molecular Functions	GO:0015026	coreceptor activity	-5.13038	-3.13924	942,3572,3676,8807	CD86,IL6ST,ITGA4,IL18RAP	4/-
15_Member	GO Molecular Functions	GO:0015026	coreceptor activity	-5.13038	-3.13924	942,3572,3676,8807	CD86,IL6ST,ITGA4,IL18RAP	4/56
16_Summary	GO Molecular Functions	GO:0034185	apolipoprotein binding	-5.08199	-3.09929	19,3990,4023,4481,57110	ABCA1,LIPC,LPL,MSR1,PLAAT1	5/-
16_Member	GO Molecular Functions	GO:0034185	apolipoprotein binding	-5.08199	-3.09929	19,3990,4023	ABCA1,LIPC,LPL	3/18
16_Member	GO Molecular Functions	GO:0071813	lipoprotein particle binding	-4.39342	-2.56978	3990,4023,4481	LIPC,LPL,MSR1	3/30
16_Member	GO Molecular Functions	GO:0071814	protein-lipid complex binding	-4.39342	-2.56978	3990,4023,4481	LIPC,LPL,MSR1	3/30
16_Member	GO Molecular Functions	GO:0052740	1-acyl-2-lysophosphatidylserine acylhydrolase activity	-3.89142	-2.1565	3990,4023,57110	LIPC,LPL,PLAAT1	3/10
16_Member	GO Molecular Functions	GO:0052739	phosphatidylserine 1-acylhydrolase activity	-3.75649	-2.03551	3990,4023,57110	LIPC,LPL,PLAAT1	3/11
16_Member	GO Molecular Functions	GO:0008970	phospholipase A1 activity	-3.08585	-1.53326	3990,4023,57110	LIPC,LPL,PLAAT1	3/18
17_Summary	GO Molecular Functions	GO:0019865	immunoglobulin binding	-4.74891	-2.84259	931,933,2208	MS4A1,CD22,FCER2	3/-
17_Member	GO Molecular Functions	GO:0019865	immunoglobulin binding	-4.74891	-2.84259	931,933,2208	MS4A1,CD22,FCER2	3/23
18_Summary	GO Molecular Functions	GO:0003779	actin binding	-4.17738	-2.38176	119,283,3778,4646,5756,8507,9026,10391,10979,23136,23164,26249,29109,55607,85458	ADD2,ANG,KCNMA1,MYO6,TWF1,ENC1,HIP1R,CORO2B,FERMT2,EPB41L3,MPRIP,KLHL3,FHOD1,PPP1R9A,DIXDC1	15/-
18_Member	GO Molecular Functions	GO:0003779	actin binding	-4.17738	-2.38176	119,283,3778,4646,5756,8507,9026,10391,10979,23136,23164,26249,29109,55607,85458	ADD2,ANG,KCNMA1,MYO6,TWF1,ENC1,HIP1R,CORO2B,FERMT2,EPB41L3,MPRIP,KLHL3,FHOD1,PPP1R9A,DIXDC1	15/438
18_Member	GO Molecular Functions	GO:0051015	actin filament binding	-3.43902	-1.76562	119,4646,5756,9026,10391,10979,23164,29109,55607	ADD2,MYO6,TWF1,HIP1R,CORO2B,FERMT2,MPRIP,FHOD1,PPP1R9A	9/208
19_Summary	GO Molecular Functions	GO:0019955	cytokine binding	-4.08486	-2.30523	2833,3557,3572,3676,4054,4681,8809,100532736,91,1282,1291,2322	CXCR3,IL1RN,IL6ST,ITGA4,LTBP3,NBL1,IL18R1,MICOS10-NBL1,ACVR1B,COL4A1,COL6A1,FLT3	12/-
19_Member	GO Molecular Functions	GO:0019955	cytokine binding	-4.08486	-2.30523	2833,3557,3572,3676,4054,4681,8809,100532736	CXCR3,IL1RN,IL6ST,ITGA4,LTBP3,NBL1,IL18R1,MICOS10-NBL1	8/133
19_Member	GO Molecular Functions	GO:0019838	growth factor binding	-3.28828	-1.66512	91,1282,1291,2322,3557,3572,4054	ACVR1B,COL4A1,COL6A1,FLT3,IL1RN,IL6ST,LTBP3	7/133
20_Summary	GO Molecular Functions	GO:0048018	receptor ligand activity	-4.01254	-2.24833	374,650,942,2069,2323,3557,3600,4050,4681,5368,6013,10135,10512,55258,79874,100532736	AREG,BMP2,CD86,EREG,FLT3LG,IL1RN,IL15,LTB,NBL1,PNOC,RLN1,NAMPT,SEMA3C,THNSL2,RABEP2,MICOS10-NBL1	16/-
20_Member	GO Molecular Functions	GO:0048018	receptor ligand activity	-4.01254	-2.24833	374,650,942,2069,2323,3557,3600,4050,4681,5368,6013,10135,10512,55258,79874,100532736	AREG,BMP2,CD86,EREG,FLT3LG,IL1RN,IL15,LTB,NBL1,PNOC,RLN1,NAMPT,SEMA3C,THNSL2,RABEP2,MICOS10-NBL1	16/506
20_Member	GO Molecular Functions	GO:0030546	signaling receptor activator activity	-3.92465	-2.18498	374,650,942,2069,2323,3557,3600,4050,4681,5368,6013,10135,10512,55258,79874,100532736	AREG,BMP2,CD86,EREG,FLT3LG,IL1RN,IL15,LTB,NBL1,PNOC,RLN1,NAMPT,SEMA3C,THNSL2,RABEP2,MICOS10-NBL1	16/515
20_Member	GO Molecular Functions	GO:0030545	signaling receptor regulator activity	-3.49091	-1.80504	374,650,942,2069,2323,3557,3600,4050,4681,5368,6013,10135,10512,55258,79874,100532736	AREG,BMP2,CD86,EREG,FLT3LG,IL1RN,IL15,LTB,NBL1,PNOC,RLN1,NAMPT,SEMA3C,THNSL2,RABEP2,MICOS10-NBL1	16/563
