# Supplementary material for: Unraveling the transcriptomic signatures of Parkinson’s disease and major depression using single-cell and bulk data
Source: Front Aging Neurosci. 2023 Nov 7;15:1273855. doi: 10.3389/fnagi.2023.1273855 (PMC10664927; doi:10.3389/fnagi.2023.1273855)
Supplement: Supplementary file 1 [file Supplementary_Material.zip › Supplementary_Material/Supp_File 4_Table 9_Top_ranked_GO_MF_Terms_GSE39653.xlsx]

## Sheet: Sheet1
Supp_File 4_Table 9_Top_ranked_GO_MF_Terms_GSE39653
GroupID	Category	Term	Description	LogP	Log(q-value)	Genes	Symbols	InTerm_InList
1_Summary	GO Molecular Functions	GO:0016491	oxidoreductase activity	-19.0875	-15.3888	1327,1535,2194,2539,2876,2950,3039,3040,3043,4731,9377,10170,10901,51706,137872,145482,374291,653361	COX4I1,CYBA,FASN,G6PD,GPX1,GSTP1,HBA1,HBA2,HBB,NDUFV3,COX5A,DHRS9,DHRS4,CYB5R1,ADHFE1,PTGR2,NDUFS7,NCF1	18/-
1_Member	GO Molecular Functions	GO:0016491	oxidoreductase activity	-19.0875	-15.3888	1327,1535,2194,2539,2876,2950,3039,3040,3043,4731,9377,10170,10901,51706,137872,145482,374291,653361	COX4I1,CYBA,FASN,G6PD,GPX1,GSTP1,HBA1,HBA2,HBB,NDUFV3,COX5A,DHRS9,DHRS4,CYB5R1,ADHFE1,PTGR2,NDUFS7,NCF1	18/735
1_Member	GO Molecular Functions	GO:0016651	oxidoreductase activity, acting on NAD(P)H	-8.98757	-5.76598	1535,4731,10901,51706,374291,653361	CYBA,NDUFV3,DHRS4,CYB5R1,NDUFS7,NCF1	6/87
1_Member	GO Molecular Functions	GO:0009055	electron transfer activity	-8.09761	-5.18053	1327,1535,4731,9377,374291,653361	COX4I1,CYBA,NDUFV3,COX5A,NDUFS7,NCF1	6/122
1_Member	GO Molecular Functions	GO:0015453	oxidoreduction-driven active transmembrane transporter activity	-5.76032	-3.29206	1327,4731,9377,374291	COX4I1,NDUFV3,COX5A,NDUFS7	4/71
2_Summary	GO Molecular Functions	GO:0004601	peroxidase activity	-8.16222	-5.18053	2876,2950,3039,3040,3043	GPX1,GSTP1,HBA1,HBA2,HBB	5/-
2_Member	GO Molecular Functions	GO:0004601	peroxidase activity	-8.16222	-5.18053	2876,2950,3039,3040,3043	GPX1,GSTP1,HBA1,HBA2,HBB	5/55
2_Member	GO Molecular Functions	GO:0016684	oxidoreductase activity, acting on peroxide as acceptor	-8.0825	-5.18053	2876,2950,3039,3040,3043	GPX1,GSTP1,HBA1,HBA2,HBB	5/57
2_Member	GO Molecular Functions	GO:0016209	antioxidant activity	-7.27806	-4.57936	2876,2950,3039,3040,3043	GPX1,GSTP1,HBA1,HBA2,HBB	5/82
2_Member	GO Molecular Functions	GO:0031720	haptoglobin binding	-6.69669	-4.17407	3039,3040,3043	HBA1,HBA2,HBB	3/10
2_Member	GO Molecular Functions	GO:0005344	oxygen carrier activity	-6.21623	-3.72164	3039,3040,3043	HBA1,HBA2,HBB	3/14
2_Member	GO Molecular Functions	GO:0019825	oxygen binding	-4.82559	-2.42791	3039,3040,3043	HBA1,HBA2,HBB	3/39
3_Summary	GO Molecular Functions	GO:0016616	oxidoreductase activity, acting on the CH-OH group of donors, NAD or NADP as acceptor	-8.03414	-5.18053	2194,2539,10170,10901,137872,145482	FASN,G6PD,DHRS9,DHRS4,ADHFE1,PTGR2	6/-
3_Member	GO Molecular Functions	GO:0016616	oxidoreductase activity, acting on the CH-OH group of donors, NAD or NADP as acceptor	-8.03414	-5.18053	2194,2539,10170,10901,137872,145482	FASN,G6PD,DHRS9,DHRS4,ADHFE1,PTGR2	6/125
3_Member	GO Molecular Functions	GO:0016614	oxidoreductase activity, acting on CH-OH group of donors	-7.83344	-5.03782	2194,2539,10170,10901,137872,145482	FASN,G6PD,DHRS9,DHRS4,ADHFE1,PTGR2	6/135
3_Member	GO Molecular Functions	GO:0018455	alcohol dehydrogenase [NAD(P)+] activity	-6.69669	-4.17407	10170,10901,137872	DHRS9,DHRS4,ADHFE1	3/10
4_Summary	GO Molecular Functions	GO:0023026	MHC class II protein complex binding	-7.48687	-4.7424	3108,3109,3125,3126	HLA-DMA,HLA-DMB,HLA-DRB3,HLA-DRB4	4/-
4_Member	GO Molecular Functions	GO:0023026	MHC class II protein complex binding	-7.48687	-4.7424	3108,3109,3125,3126	HLA-DMA,HLA-DMB,HLA-DRB3,HLA-DRB4	4/27
4_Member	GO Molecular Functions	GO:0023023	MHC protein complex binding	-6.9644	-4.30709	3108,3109,3125,3126	HLA-DMA,HLA-DMB,HLA-DRB3,HLA-DRB4	4/36
5_Summary	GO Molecular Functions	GO:0005547	phosphatidylinositol-3,4,5-trisphosphate binding	-6.77517	-4.19041	207,695,11033,55803,653361	AKT1,BTK,ADAP1,ADAP2,NCF1	5/-
5_Member	GO Molecular Functions	GO:0005547	phosphatidylinositol-3,4,5-trisphosphate binding	-6.77517	-4.19041	207,695,11033,55803	AKT1,BTK,ADAP1,ADAP2	4/40
5_Member	GO Molecular Functions	GO:0043325	phosphatidylinositol-3,4-bisphosphate binding	-5.22006	-2.77662	207,55803,653361	AKT1,ADAP2,NCF1	3/29
6_Summary	GO Molecular Functions	GO:0051539	4 iron, 4 sulfur cluster binding	-4.6966	-2.34031	80224,83990,374291	NUBPL,BRIP1,NDUFS7	3/-
6_Member	GO Molecular Functions	GO:0051539	4 iron, 4 sulfur cluster binding	-4.6966	-2.34031	80224,83990,374291	NUBPL,BRIP1,NDUFS7	3/43
6_Member	GO Molecular Functions	GO:0051536	iron-sulfur cluster binding	-4.05952	-1.90488	80224,83990,374291	NUBPL,BRIP1,NDUFS7	3/70
6_Member	GO Molecular Functions	GO:0051540	metal cluster binding	-4.05952	-1.90488	80224,83990,374291	NUBPL,BRIP1,NDUFS7	3/70
7_Summary	GO Molecular Functions	GO:0002020	protease binding	-4.51266	-2.27635	1475,5269,5621,7077,7124,29108,374291	CSTA,SERPINB6,PRNP,TIMP2,TNF,PYCARD,NDUFS7	7/-
7_Member	GO Molecular Functions	GO:0002020	protease binding	-4.51266	-2.27635	1475,5269,5621,7077,7124,29108,374291	CSTA,SERPINB6,PRNP,TIMP2,TNF,PYCARD,NDUFS7	7/140
8_Summary	GO Molecular Functions	GO:0036002	pre-mRNA binding	-4.3268	-2.10521	3181,3192,26824,87,10383	HNRNPA2B1,HNRNPU,RNU11,ACTN1,TUBB4B	5/-
8_Member	GO Molecular Functions	GO:0036002	pre-mRNA binding	-4.3268	-2.10521	3181,3192,26824	HNRNPA2B1,HNRNPU,RNU11	3/57
8_Member	GO Molecular Functions	GO:0003725	double-stranded RNA binding	-4.02302	-1.88061	87,3192,10383	ACTN1,HNRNPU,TUBB4B	3/72
9_Summary	GO Molecular Functions	GO:0048029	monosaccharide binding	-3.97019	-1.83968	226,2539,2584	ALDOA,G6PD,GALK1	3/-
9_Member	GO Molecular Functions	GO:0048029	monosaccharide binding	-3.97019	-1.83968	226,2539,2584	ALDOA,G6PD,GALK1	3/75
10_Summary	GO Molecular Functions	GO:0019904	protein domain specific binding	-3.5534	-1.52679	87,1535,2876,6752,7159,8751,9584,10320,28988,29108,51176,63875,653361	ACTN1,CYBA,GPX1,SSTR2,TP53BP2,ADAM15,RBM39,IKZF1,DBNL,PYCARD,LEF1,MRPL17,NCF1	13/-
10_Member	GO Molecular Functions	GO:0019904	protein domain specific binding	-3.5534	-1.52679	87,1535,2876,6752,7159,8751,9584,10320,28988,29108,51176,63875,653361	ACTN1,CYBA,GPX1,SSTR2,TP53BP2,ADAM15,RBM39,IKZF1,DBNL,PYCARD,LEF1,MRPL17,NCF1	13/656
10_Member	GO Molecular Functions	GO:0017124	SH3 domain binding	-3.32602	-1.3597	1535,2876,653361	CYBA,GPX1,NCF1	3/124
11_Summary	GO Molecular Functions	GO:0016628	oxidoreductase activity, acting on the CH-CH group of donors, NAD or NADP as acceptor	-3.14745	-1.19693	2194,6916,145482	FASN,TBXAS1,PTGR2	3/-
11_Member	GO Molecular Functions	GO:0016628	oxidoreductase activity, acting on the CH-CH group of donors, NAD or NADP as acceptor	-3.14745	-1.19693	2194,6916,145482	FASN,TBXAS1,PTGR2	3/28
12_Summary	GO Molecular Functions	GO:0005164	tumor necrosis factor receptor binding	-3.01608	-1.09316	7124,9966,10673	TNF,TNFSF15,TNFSF13B	3/-
12_Member	GO Molecular Functions	GO:0005164	tumor necrosis factor receptor binding	-3.01608	-1.09316	7124,9966,10673	TNF,TNFSF15,TNFSF13B	3/31
13_Summary	GO Molecular Functions	GO:0022890	inorganic cation transmembrane transporter activity	-3.01099	-1.09316	516,535,1327,9377,51296,55676,57130,84061,117155,160728,255231	ATP5MC1,ATP6V0A1,COX4I1,COX5A,SLC15A3,SLC30A6,ATP13A1,MAGT1,CATSPER2,SLC5A8,MCOLN2	11/-
13_Member	GO Molecular Functions	GO:0022890	inorganic cation transmembrane transporter activity	-3.01099	-1.09316	516,535,1327,9377,51296,55676,57130,84061,117155,160728,255231	ATP5MC1,ATP6V0A1,COX4I1,COX5A,SLC15A3,SLC30A6,ATP13A1,MAGT1,CATSPER2,SLC5A8,MCOLN2	11/567
13_Member	GO Molecular Functions	GO:0015078	proton transmembrane transporter activity	-2.65603	-0.814657	516,535,1327,9377,51296	ATP5MC1,ATP6V0A1,COX4I1,COX5A,SLC15A3	5/144
14_Summary	GO Molecular Functions	GO:0044325	transmembrane transporter binding	-2.8216	-0.955401	87,706,2280,5621,29108	ACTN1,TSPO,FKBP1A,PRNP,PYCARD	5/-
14_Member	GO Molecular Functions	GO:0044325	transmembrane transporter binding	-2.8216	-0.955401	87,706,2280,5621,29108	ACTN1,TSPO,FKBP1A,PRNP,PYCARD	5/132
15_Summary	GO Molecular Functions	GO:0003779	actin binding	-2.72185	-0.868238	87,226,3192,4210,7170,10095,22921,26258,28988	ACTN1,ALDOA,HNRNPU,MEFV,TPM3,ARPC1B,MSRB2,BLOC1S6,DBNL	9/-
15_Member	GO Molecular Functions	GO:0003779	actin binding	-2.72185	-0.868238	87,226,3192,4210,7170,10095,22921,26258,28988	ACTN1,ALDOA,HNRNPU,MEFV,TPM3,ARPC1B,MSRB2,BLOC1S6,DBNL	9/438
