# Supplementary material for: Unraveling the transcriptomic signatures of Parkinson’s disease and major depression using single-cell and bulk data
Source: Front Aging Neurosci. 2023 Nov 7;15:1273855. doi: 10.3389/fnagi.2023.1273855 (PMC10664927; doi:10.3389/fnagi.2023.1273855)
Supplement: Supplementary file 1 [file Supplementary_Material.zip › Supplementary_Material/Supplementary File 2_Table_1_DEGs_between_the_26_clusters.xlsx]

## Sheet: Table1_cluster_markers_filtered
Supplemntary File 2
Table 1: DEGs between the 26 clusters
p_val	avg_log2FC	pct.1	pct.2	p_val_adj	cluster	gene
0	2.56537	0.856	0.197	0	0	CBLN2
0	2.01433	0.974	0.476	0	0	DGKB
0	3.54113	0.975	0.236	0	1	PLP1
0	3.25667	0.95	0.159	0	1	CERCAM
0	3.09497	0.975	0.159	0	1	ST18
0	3.09221	0.958	0.178	0	1	TMEM144
0	2.89806	0.881	0.186	0	1	CNP
0	2.89413	0.989	0.53	0	1	CTNNA3
0	2.84049	0.99	0.433	0	1	MBP
0	2.76155	0.983	0.416	0	1	PIP4K2A
0	2.65909	0.658	0.079	0	1	LINC01170
0	2.64117	0.961	0.316	0	1	NCKAP5
0	2.6207	0.865	0.134	0	1	MOBP
0	2.6181	0.816	0.078	0	1	MAG
0	2.59271	0.927	0.19	0	1	PLEKHH1
0	2.55938	0.965	0.272	0	1	RNF220
0	2.55537	0.925	0.142	0	1	ENPP2
0	2.55101	0.936	0.232	0	1	TF
0	2.55075	0.9	0.16	0	1	KCNH8
0	2.53507	0.828	0.097	0	1	CNDP1
0	2.5259	0.776	0.087	0	1	LINC01608
0	2.52447	0.754	0.053	0	1	OPALIN
0	2.51399	0.883	0.242	0	1	CLDND1
0	2.50512	0.878	0.104	0	1	MOG
0	2.50249	0.934	0.163	0	1	C10orf90
0	2.48209	0.8	0.154	0	1	PALM2
0	2.41571	0.884	0.147	0	1	BCAS1
0	2.39276	0.897	0.323	0	1	QDPR
0	2.33942	0.946	0.215	0	1	DOCK5
0	2.29276	0.74	0.072	0	1	CARNS1
0	2.28739	0.958	0.443	0	1	TMTC2
0	2.28667	0.987	0.631	0	1	PDE4B
0	2.28467	0.971	0.462	0	1	PHLPP1
0	2.2803	0.932	0.403	0	1	PDE1C
0	2.26113	0.847	0.124	0	1	UGT8
0	2.25741	0.925	0.233	0	1	FRMD4B
0	2.25567	0.918	0.177	0	1	CLMN
0	2.23773	0.987	0.601	0	1	QKI
0	2.23257	0.978	0.581	0	1	SLC44A1
0	2.22193	0.966	0.489	0	1	PRUNE2
0	2.21597	0.785	0.133	0	1	SCD
0	2.20426	0.795	0.096	0	1	ABCA8
0	2.1911	0.816	0.182	0	1	HHIP
0	2.19051	0.917	0.285	0	1	CREB5
0	2.18839	0.441	0.119	0	1	LINC01505
0	2.17088	0.816	0.102	0	1	SLCO1A2
0	2.1623	0.898	0.387	0	1	PDE8A
0	2.16208	0.941	0.544	0	1	MAN2A1
0	2.15268	0.828	0.132	0	1	FAM107B
0	2.15226	0.936	0.371	0	1	ABCA2
0	2.13824	0.842	0.183	0	1	PHLDB1
0	2.13445	0.932	0.376	0	1	TMEM165
0	2.12653	0.971	0.54	0	1	SHTN1
0	2.1222	0.801	0.106	0	1	LINC00639
0	2.11444	0.917	0.421	0	1	SLAIN1
0	2.11271	0.883	0.209	0	1	DOCK1
0	2.1121	0.971	0.533	0	1	EDIL3
0	2.10222	0.975	0.688	0	1	SLC24A2
0	2.10139	0.885	0.508	0	1	KLHL32
0	2.09868	0.975	0.67	0	1	TTLL7
0	2.09544	0.828	0.128	0	1	LPAR1
0	2.086	0.965	0.382	0	1	DOCK10
0	2.08224	0.736	0.124	0	1	HAPLN2
0	2.07028	0.714	0.068	0	1	FOLH1
0	2.06173	0.877	0.208	0	1	CNTN2
0	2.0514	0.84	0.124	0	1	COL4A5
0	2.05042	0.931	0.625	0	1	UNC5C
0	2.04844	0.79	0.121	0	1	SHROOM4
0	2.04745	0.903	0.324	0	1	PXK
0	2.0471	0.794	0.101	0	1	MYRF
0	2.04305	0.949	0.555	0	1	PLCL1
0	2.03918	0.865	0.268	0	1	LAMP2
0	2.02017	0.566	0.095	0	1	AC012593.1
0	3.52918	0.986	0.312	0	2	ADARB2
0	2.8482	0.439	0.109	0	2	RELN
0	2.84602	0.604	0.048	0	2	CXCL14
0	2.54469	0.964	0.459	0	2	GALNTL6
0	2.46674	0.86	0.262	0	2	SYNPR
0	2.44756	0.811	0.092	0	2	DLX6-AS1
0	2.32177	0.676	0.162	0	2	CNR1
0	2.29535	0.874	0.268	0	2	RGS12
0	2.29333	0.997	0.601	0	2	ERBB4
0	2.18083	0.758	0.283	0	2	THSD7A
0	2.11366	0.845	0.25	0	2	PLD5
0	2.06557	0.382	0.063	0	2	THSD7B
0	2.02094	0.849	0.447	0	2	INPP4B
0	2.90216	0.991	0.175	0	3	ST18
0	2.89566	0.995	0.284	0	3	RNF220
0	2.66364	0.972	0.188	0	3	CLMN
0	2.64628	0.999	0.587	0	3	SLC44A1
0	2.56979	0.998	0.444	0	3	MBP
0	2.54709	0.984	0.228	0	3	DOCK5
0	2.5347	0.853	0.129	0	3	PIEZO2
0	2.53268	0.997	0.427	0	3	PIP4K2A
0	2.4808	0.967	0.176	0	3	C10orf90
0	2.43591	0.992	0.497	0	3	PRUNE2
0	2.41353	0.917	0.15	0	3	DAAM2
0	2.40087	0.997	0.593	0	3	ELMO1
0	2.40085	0.99	0.251	0	3	PLP1
0	2.3929	0.771	0.083	0	3	LRP2
0	2.39222	0.995	0.392	0	3	DOCK10
0	2.38406	0.941	0.259	0	3	AMER2
0	2.38172	0.988	0.542	0	3	FRYL
0	2.3717	0.954	0.156	0	3	ENPP2
0	2.36552	0.909	0.182	0	3	CRYAB
0	2.36154	0.897	0.135	0	3	COL4A5
0	2.34047	0.976	0.55	0	3	MAN2A1
0	2.34005	0.992	0.472	0	3	PHLPP1
0	2.31983	0.965	0.245	0	3	TF
0	2.31897	0.988	0.452	0	3	TMTC2
0	2.31171	0.997	0.675	0	3	TTLL7
0	2.29941	0.932	0.218	0	3	CNTN2
0	2.29009	0.994	0.539	0	3	CTNNA3
0	2.28762	0.982	0.561	0	3	PLCL1
0	2.27309	0.954	0.246	0	3	FRMD4B
0	2.27207	0.937	0.347	0	3	P2RX7
0	2.25801	0.87	0.149	0	3	MOBP
0	2.25728	0.995	0.541	0	3	EDIL3
0	2.2524	0.85	0.117	0	3	LINC00639
0	2.24243	0.873	0.139	0	3	LPAR1
0	2.23978	0.976	0.385	0	3	TMEM165
0	2.21961	0.887	0.182	0	3	CDK18
0	2.21847	0.861	0.114	0	3	SLCO1A2
0	2.2119	0.993	0.548	0	3	SHTN1
0	2.21044	0.862	0.118	0	3	ANLN
0	2.20339	0.867	0.134	0	3	TTYH2
0	2.19719	0.948	0.333	0	3	PXK
0	2.18176	0.982	0.317	0	3	ZNF536
0	2.18144	0.934	0.275	0	3	LAMP2
0	2.17119	0.791	0.086	0	3	CD22
0	2.17046	0.783	0.12	0	3	EFHD1
0	2.16881	0.884	0.229	0	3	SUN2
0	2.16083	0.872	0.199	0	3	NDRG1
0	2.1323	0.856	0.145	0	3	FAM107B
0	2.12845	0.759	0.121	0	3	VRK2
0	2.12105	0.996	0.638	0	3	PDE4B
0	2.09173	0.93	0.297	0	3	CREB5
0	2.09043	0.938	0.166	0	3	XIST
0	2.08117	0.845	0.107	0	3	ABCA8
0	2.07929	0.926	0.333	0	3	QDPR
0	2.07519	0.969	0.657	0	3	SPOCK1
0	2.07106	0.871	0.137	0	3	UGT8
0	2.05861	0.951	0.195	0	3	TMEM144
0	2.05244	0.769	0.203	0	3	HSPA1A
0	2.04507	0.874	0.263	0	3	ADIPOR2
0	2.04265	0.897	0.236	0	3	GPRC5B
0	2.03476	0.996	0.658	0	3	MAP7
0	2.02344	0.997	0.692	0	3	SLC24A2
0	2.02313	0.671	0.123	0	3	LINC00609
0	2.02051	0.789	0.09	0	3	NKX6-2
0	2.01807	1	0.608	0	3	QKI
0	2.01362	0.965	0.486	0	3	GAB1
0	4.97556	0.957	0.312	0	4	SLC1A2
0	4.54526	0.964	0.186	0	4	ADGRV1
0	4.1832	0.953	0.288	0	4	GPC5
0	3.68808	0.797	0.056	0	4	GFAP
0	3.36703	0.958	0.378	0	4	PITPNC1
0	3.35165	0.916	0.232	0	4	RYR3
0	3.31051	0.746	0.051	0	4	RNF219-AS1
0	3.27322	0.945	0.237	0	4	SLC1A3
0	3.16043	0.662	0.092	0	4	MT2A
0	3.1109	0.872	0.239	0	4	ZNRF3
0	3.10042	0.768	0.038	0	4	AQP4
0	3.03361	0.866	0.219	0	4	GLIS3
0	3.0227	0.97	0.658	0	4	DTNA
0	3.00458	0.59	0.105	0	4	HPSE2
0	3.00227	0.839	0.211	0	4	SLC4A4
0	2.9659	0.823	0.076	0	4	ATP1A2
0	2.8873	0.83	0.178	0	4	NKAIN3
0	2.87608	0.825	0.122	0	4	RFX4
0	2.87507	0.774	0.098	0	4	TPD52L1
0	2.86618	0.797	0.08	0	4	BMPR1B
0	2.8379	0.797	0.162	0	4	LRIG1
0	2.82139	0.892	0.214	0	4	PARD3
0	2.78773	0.705	0.023	0	4	GJA1
0	2.78409	0.926	0.445	0	4	MSI2
0	2.76373	0.831	0.161	0	4	PREX2
0	2.74386	0.777	0.119	0	4	COL5A3
0	2.72054	0.774	0.07	0	4	NHSL1
0	2.698	0.717	0.047	0	4	RGS20
0	2.68273	0.689	0.072	0	4	GNA14
0	2.65572	0.824	0.153	0	4	PARD3B
0	2.64825	0.608	0.017	0	4	LINC00499
0	2.63618	0.685	0.158	0	4	CABLES1
0	2.63094	0.889	0.469	0	4	CLU
0	2.57445	0.738	0.032	0	4	FGFR3
0	2.5718	0.725	0.119	0	4	CST3
0	2.56903	0.637	0.021	0	4	FAM189A2
0	2.56492	0.689	0.033	0	4	RANBP3L
0	2.54712	0.712	0.028	0	4	STON2
0	2.53915	0.761	0.075	0	4	HIF3A
0	2.53343	0.609	0.014	0	4	SLC14A1
0	2.52766	0.583	0.024	0	4	F3
0	2.49666	0.921	0.484	0	4	SOX5
0	2.49457	0.967	0.438	0	4	NEAT1
0	2.49435	0.966	0.74	0	4	GPM6A
0	2.48586	0.827	0.298	0	4	AHCYL1
0	2.47778	0.82	0.241	0	4	GLUL
0	2.47292	0.598	0.046	0	4	ZNF98
0	2.43958	0.682	0.021	0	4	PRDM16
0	2.42253	0.706	0.088	0	4	LINC00299
0	2.41561	0.825	0.303	0	4	SFXN5
0	2.40134	0.853	0.406	0	4	AHCYL2
0	2.38784	0.443	0.016	0	4	ANGPTL4
0	2.38481	0.677	0.069	0	4	SPON1
0	2.38401	0.773	0.143	0	4	ITPKB
0	2.38178	0.98	0.738	0	4	NPAS3
0	2.34831	0.706	0.099	0	4	APOE
0	2.34644	0.71	0.138	0	4	ATP1B2
0	2.31291	0.758	0.317	0	4	TRPM3
0	2.30454	0.913	0.411	0	4	CDH20
0	2.30295	0.652	0.038	0	4	ALDH1L1
0	2.28292	0.674	0.241	0	4	MT3
0	2.28086	0.67	0.062	0	4	FAM107A
0	2.27865	0.919	0.607	0	4	TNIK
0	2.27638	0.916	0.558	0	4	ADCY2
0	2.2613	0.976	0.757	0	4	CTNNA2
0	2.25878	0.676	0.051	0	4	SLC7A11
0	2.256	0.648	0.024	0	4	GLI3
0	2.25376	0.969	0.792	0	4	MACF1
0	2.24115	0.963	0.722	0	4	RORA
0	2.22844	0.942	0.61	0	4	SORBS1
0	2.22356	0.69	0.128	0	4	CACHD1
0	2.22056	0.324	0.01	0	4	MT1G
0	2.20129	0.92	0.511	0	4	NFIA
0	2.16496	0.706	0.097	0	4	ACSS1
0	2.14554	0.681	0.1	0	4	ATP13A4
0	2.11939	0.835	0.472	0	4	CPE
0	2.08783	0.863	0.448	0	4	TRPS1
0	2.08349	0.922	0.591	0	4	NEBL
0	2.08107	0.45	0.024	0	4	MT1E
0	2.07196	0.605	0.062	0	4	PAMR1
0	2.06464	0.626	0.022	0	4	ACSBG1
0	2.06271	0.752	0.225	0	4	TCF7L2
0	2.05908	0.867	0.515	0	4	FYN
0	2.05298	0.731	0.253	0	4	LGI1
0	2.04352	0.632	0.049	0	4	SLC25A18
0	2.04268	0.64	0.058	0	4	ARHGEF26
0	2.02591	0.535	0.011	0	4	MRVI1
0	2.01154	0.604	0.049	0	4	STK33
0	2.01052	0.733	0.308	0	4	SAMD4A
0	2.00947	0.624	0.062	0	4	ACSS3
0	2.01543	0.821	0.196	0	5	IL1RAPL2
0	4.14634	0.871	0.228	0	7	SPP1
0	4.02265	0.874	0.036	0	7	DOCK8
0	3.96539	0.905	0.148	0	7	ARHGAP24
0	3.93319	0.886	0.183	0	7	RUNX1
0	3.79008	0.963	0.527	0	7	PLXDC2
0	3.71343	0.82	0.029	0	7	APBB1IP
0	3.66189	0.865	0.178	0	7	ST6GAL1
0	3.50798	0.486	0.03	0	7	CCDC26
0	3.50436	0.594	0.187	0	7	TMEM163
0	3.42987	0.858	0.198	0	7	DENND3
0	3.41395	0.921	0.292	0	7	CHST11
0	3.41159	0.806	0.03	0	7	TBXAS1
0	3.36496	0.781	0.024	0	7	SLCO2B1
0	3.34315	0.855	0.331	0	7	SH3RF3
0	3.30519	0.722	0.072	0	7	TGFBR1
0	3.29336	0.767	0.028	0	7	ADAM28
0	3.26478	0.562	0.014	0	7	SRGN
0	3.26139	0.406	0.034	0	7	F13A1
0	3.24354	0.783	0.019	0	7	PTPRC
0	3.17938	0.881	0.347	0	7	SRGAP2
0	3.1548	0.791	0.096	0	7	ARHGAP15
0	3.14303	0.763	0.083	0	7	ZFP36L1
0	3.12848	0.717	0.033	0	7	RBM47
0	3.12229	0.934	0.245	0	7	SLC1A3
0	3.11652	0.838	0.255	0	7	BMP2K
0	3.10606	0.799	0.083	0	7	DOCK2
0	3.09318	0.722	0.043	0	7	PALD1
0	3.09079	0.695	0.022	0	7	SLC2A5
0	3.06605	0.869	0.334	0	7	ETV6
0	3.05874	0.683	0.153	0	7	ACSL1
0	3.03512	0.737	0.14	0	7	LHFPL2
0	3.03315	0.822	0.23	0	7	MAML3
0	3.03122	0.743	0.032	0	7	INPP5D
0	3.02554	0.807	0.145	0	7	DISC1
0	2.99486	0.659	0.019	0	7	SLC11A1
0	2.95956	0.655	0.02	0	7	CD74
0	2.94786	0.756	0.121	0	7	ATP8B4
0	2.94487	0.712	0.036	0	7	LYN
0	2.93007	0.683	0.022	0	7	C3
0	2.92141	0.651	0.007	0	7	TLR2
0	2.87046	0.778	0.216	0	7	BACH1
0	2.85247	0.83	0.295	0	7	FKBP5
0	2.84873	0.643	0.01	0	7	IKZF1
0	2.84112	0.709	0.015	0	7	CSF1R
0	2.84011	0.725	0.217	0	7	NCK2
0	2.8387	0.722	0.017	0	7	RHBDF2
0	2.81123	0.579	0.008	0	7	SCIN
0	2.81055	0.896	0.507	0	7	FOXN3
0	2.78473	0.883	0.393	0	7	ITPR2
0	2.76856	0.789	0.288	0	7	HS3ST4
0	2.76686	0.635	0.017	0	7	PIK3AP1
0	2.76124	0.83	0.308	0	7	SFMBT2
0	2.75137	0.671	0.01	0	7	SYK
0	2.74389	0.797	0.195	0	7	ZFHX3
0	2.73396	0.701	0.089	0	7	AOAH
0	2.71165	0.693	0.216	0	7	IPCEF1
0	2.68456	0.664	0.013	0	7	FLI1
0	2.67453	0.607	0.011	0	7	TNFRSF1B
0	2.66772	0.907	0.591	0	7	MEF2A
0	2.65187	0.799	0.244	0	7	FGD4
0	2.6516	0.795	0.309	0	7	MGAT4A
0	2.6453	0.448	0.008	0	7	RGS1
0	2.64498	0.672	0.068	0	7	RIN3
0	2.62765	0.723	0.246	0	7	SRGAP1
0	2.61699	0.745	0.234	0	7	SRGAP2B
0	2.60514	0.568	0.022	0	7	SAMSN1
0	2.60037	0.648	0.032	0	7	NFATC2
0	2.59512	0.652	0.084	0	7	ABCC4
0	2.58573	0.702	0.215	0	7	TBC1D14
0	2.57783	0.649	0.018	0	7	SP100
0	2.54798	0.389	0.004	0	7	CD163
0	2.54237	0.725	0.215	0	7	CTSB
0	2.5395	0.727	0.264	0	7	PAG1
0	2.53671	0.489	0.01	0	7	HAMP
0	2.51241	0.591	0.097	0	7	MERTK
0	2.512	0.724	0.22	0	7	CYFIP1
0	2.50907	0.515	0.026	0	7	FAM129A
0	2.48601	0.952	0.761	0	7	DOCK4
0	2.48002	0.53	0.03	0	7	MAP3K8
0	2.47759	0.977	0.443	0	7	NEAT1
0	2.46862	0.859	0.394	0	7	SLC9A9
0	2.44369	0.779	0.266	0	7	AKAP13
0	2.44183	0.884	0.606	0	7	LDLRAD4
0	2.43516	0.671	0.247	0	7	HIF1A
0	2.41977	0.623	0.051	0	7	LPCAT2
0	2.41802	0.477	0.045	0	7	RNF144B
0	2.41461	0.805	0.397	0	7	TBC1D22A
0	2.41352	0.643	0.068	0	7	IFI16
0	2.41071	0.909	0.686	0	7	SSH2
0	2.40842	0.811	0.414	0	7	PTPRE
0	2.40359	0.856	0.306	0	7	MAML2
0	2.39863	0.54	0.04	0	7	BNC2
0	2.39304	0.583	0.023	0	7	ALOX5
0	2.39148	0.424	0.158	0	7	NAMPT
0	2.38035	0.562	0.024	0	7	TGFBR2
0	2.36326	0.395	0.098	0	7	PADI2
0	2.35411	0.673	0.168	0	7	SUSD6
0	2.35341	0.68	0.286	0	7	PTPN2
0	2.34774	0.702	0.241	0	7	SKAP2
0	2.344	0.563	0.024	0	7	ALPK1
0	2.33171	0.7	0.242	0	7	GRB2
0	2.32909	0.554	0.177	0	7	RASSF8
0	2.32117	0.431	0.131	0	7	SLC2A3
0	2.30246	0.572	0.011	0	7	HCLS1
0	2.29981	0.693	0.294	0	7	SMAP2
0	2.29463	0.501	0.003	0	7	MS4A6A
0	2.28907	0.561	0.034	0	7	LY86
0	2.27397	0.836	0.428	0	7	ANKRD44
0	2.26112	0.532	0.046	0	7	ENTPD1
0	2.2535	0.929	0.639	0	7	ARHGAP26
0	2.25201	0.556	0.037	0	7	RREB1
0	2.24989	0.744	0.284	0	7	NAIP
0	2.24875	0.504	0.03	0	7	ARHGAP25
0	2.24558	0.763	0.405	0	7	ANKS1A
0	2.243	0.481	0.011	0	7	STAB1
0	2.2257	0.534	0.005	0	7	FGD2
0	2.22153	0.541	0.013	0	7	HCK
0	2.19755	0.525	0.007	0	7	C1QC
0	2.19175	0.807	0.448	0	7	ABR
0	2.17927	0.538	0.009	0	7	C1QB
0	2.17862	0.663	0.286	0	7	SAT1
0	2.17195	0.679	0.18	0	7	FOXP2
0	2.16879	0.538	0.016	0	7	IL4R
0	2.16833	0.572	0.038	0	7	MYO1F
0	2.16044	0.622	0.148	0	7	RAB31
0	2.15443	0.838	0.621	0	7	KCNQ3
0	2.15108	0.68	0.239	0	7	ARHGAP22
0	2.14485	0.621	0.263	0	7	PFKFB3
0	2.13952	0.314	0.01	0	7	FCGBP
0	2.12941	0.535	0.01	0	7	SH3TC1
0	2.12417	0.611	0.182	0	7	PPARD
0	2.10846	0.875	0.617	0	7	EPB41L2
0	2.10103	0.49	0.016	0	7	BLNK
0	2.09493	0.525	0.012	0	7	WDFY4
0	2.0937	0.5	0.021	0	7	IRAK3
0	2.08738	0.352	0.051	0	7	HIF1A-AS2
0	2.07984	0.553	0.121	0	7	RUNX2
0	2.07915	0.512	0.032	0	7	LPAR6
0	2.07809	0.562	0.112	0	7	APOE
0	2.06553	0.517	0.01	0	7	LAPTM5
0	2.06094	0.39	0.004	0	7	IRF8
0	2.05532	0.789	0.517	0	7	SORL1
0	2.05415	0.583	0.202	0	7	CHSY1
0	2.05309	0.637	0.26	0	7	SLC25A37
0	2.04513	0.588	0.137	0	7	DOCK11
0	2.03723	0.807	0.515	0	7	PTPRJ
0	2.0327	0.588	0.105	0	7	TNS3
0	2.03103	0.46	0.036	0	7	CPED1
0	2.02747	0.499	0.131	0	7	CEBPD
0	2.02549	0.552	0.168	0	7	PELI1
0	2.02209	0.571	0.226	0	7	HSPA1A
0	2.00008	0.432	0.104	0	7	HIST1H2AC
0	2.87185	0.998	0.613	0	8	ERBB4
0	2.63318	0.971	0.195	0	8	NXPH1
0	2.50832	0.974	0.726	0	8	DPP10
0	2.4376	0.926	0.312	0	8	ZNF804A
0	2.37429	0.984	0.431	0	8	KIAA1217
0	2.33963	0.98	0.311	0	8	ZNF385D
0	2.33099	0.986	0.534	0	8	KCNC2
0	2.06653	0.944	0.433	0	8	SLIT2
0	2.02581	0.921	0.228	0	8	SOX6
0	2.01379	0.755	0.121	0	8	BTBD11
0	2.00942	0.847	0.218	0	8	CNTNAP3B
0	3.08603	0.937	0.169	0	9	TSHZ2
0	2.24752	0.829	0.206	0	9	IL1RAPL2
0	2.24331	0.977	0.413	0	9	DCC
0	2.17194	0.909	0.261	0	9	RORB
0	4.78967	0.983	0.181	0	10	LHFPL3
0	4.27178	0.949	0.067	0	10	VCAN
0	3.99574	0.974	0.442	0	10	TNR
0	3.90923	0.972	0.22	0	10	PTPRZ1
0	3.62602	0.977	0.278	0	10	PCDH15
0	3.39977	0.906	0.14	0	10	SEMA5A
0	3.39408	0.9	0.078	0	10	MEGF11
0	3.22049	0.869	0.079	0	10	SMOC1
0	3.01329	0.984	0.637	0	10	DSCAM
0	2.97237	0.936	0.215	0	10	LUZP2
0	2.88631	0.931	0.399	0	10	XYLT1
0	2.7404	0.939	0.228	0	10	SOX6
0	2.71551	0.898	0.236	0	10	TMEM132C
0	2.57304	0.9	0.193	0	10	LINC00511
0	2.55476	0.929	0.423	0	10	EPN2
0	2.50446	0.983	0.745	0	10	LRRC4C
0	2.49717	0.955	0.498	0	10	SLC35F1
0	2.47401	0.921	0.331	0	10	DGKG
0	2.41277	0.931	0.296	0	10	CHST11
0	2.3208	0.947	0.513	0	10	MMP16
0	2.27011	0.59	0.067	0	10	MIR3681HG
0	2.26958	0.924	0.373	0	10	CA10
0	2.25441	0.728	0.068	0	10	PLPP4
0	2.25252	0.89	0.305	0	10	KAT2B
0	2.23578	0.739	0.029	0	10	STK32A
0	2.21431	0.895	0.387	0	10	OPHN1
0	2.17944	0.844	0.243	0	10	ZNF462
0	2.12863	0.916	0.198	0	10	NXPH1
0	2.12102	0.904	0.384	0	10	BRINP3
0	2.11641	0.699	0.025	0	10	COL9A1
0	2.08281	0.767	0.196	0	10	ALK
0	2.07696	0.772	0.132	0	10	BCAN
0	2.04106	0.907	0.494	0	10	ZFPM2
0	2.01919	0.735	0.071	0	10	SULF2
0	3.99002	0.975	0.278	0	11	GRIK1
0	2.6758	0.956	0.202	0	11	NXPH1
0	2.65352	0.542	0.024	0	11	SST
0	2.49725	0.971	0.436	0	11	KIAA1217
0	2.42087	0.906	0.283	0	11	SYNPR
0	2.36599	0.982	0.65	0	11	ROBO2
0	2.25359	0.932	0.502	0	11	XKR4
0	2.1919	0.856	0.237	0	11	SOX6
0	2.11551	0.779	0.245	0	11	KIF26B
0	2.08797	0.872	0.435	0	11	GRIP1
0	2.06583	0.783	0.291	0	11	PCDH15
0	2.05003	0.758	0.261	0	11	PCDH11X
0	3.54494	0.967	0.244	0	13	FGF13
0	3.12615	0.873	0.052	0	13	KIT
0	2.94006	0.808	0.205	0	13	PRELID2
0	2.88591	0.981	0.399	0	13	SGCZ
0	2.77052	0.96	0.346	0	13	ADARB2
0	2.67325	0.892	0.212	0	13	PTCHD4
0	2.59991	0.8	0.06	0	13	EYA4
0	2.48573	0.971	0.285	0	13	GRIK1
0	2.47472	0.914	0.283	0	13	SLC6A1
0	2.43484	0.845	0.12	0	13	GAD2
0	2.43385	0.917	0.222	0	13	MYO16
0	2.42056	0.955	0.438	0	13	GRIP1
0	2.36053	0.721	0.155	0	13	SLC6A1-AS1
0	2.31705	0.876	0.27	0	13	UNC13C
0	2.26718	0.92	0.284	0	13	FSTL5
0	2.21477	0.861	0.204	0	13	ALK
0	2.17843	0.92	0.406	0	13	DNER
0	2.12775	0.955	0.46	0	13	PTPRT
0	2.1212	0.598	0.047	0	13	TRPC3
0	2.10617	0.934	0.211	0	13	NXPH1
0	2.06266	0.806	0.243	0	13	NTNG1
0	2.04942	0.857	0.195	0	13	RBMS3
0	2.02113	0.557	0.07	0	13	PDGFD
0	2.0144	0.964	0.494	0	13	MGAT4C
0	2.00928	0.897	0.412	0	13	RAB3C
0	3.27032	0.914	0.376	0	14	YWHAH
0	3.26109	0.836	0.197	0	14	NEFL
0	3.24532	0.939	0.421	0	14	NRGN
0	3.14143	0.923	0.424	0	14	TUBA1B
0	3.03619	0.933	0.447	0	14	CALM3
0	2.99786	0.97	0.709	0	14	CALM1
0	2.9927	0.966	0.688	0	14	MAP1B
0	2.9852	0.854	0.323	0	14	TMSB10
0	2.96931	0.94	0.514	0	14	VSNL1
0	2.92679	0.784	0.151	0	14	ALDOA
0	2.88868	0.847	0.27	0	14	RGS4
0	2.82822	0.777	0.214	0	14	TUBB2A
0	2.79242	0.905	0.445	0	14	ARPP19
0	2.79193	0.974	0.695	0	14	SNAP25
0	2.77787	0.91	0.444	0	14	YWHAG
0	2.77285	0.903	0.434	0	14	ENC1
0	2.74203	0.951	0.63	0	14	CHN1
0	2.70001	0.841	0.328	0	14	STMN2
0	2.68899	0.92	0.53	0	14	TMSB4X
0	2.65838	0.616	0.11	0	14	SNCG
0	2.64696	0.895	0.433	0	14	STMN1
0	2.64075	0.626	0.12	0	14	NEFM
0	2.6079	0.916	0.506	0	14	GAPDH
0	2.54843	0.843	0.362	0	14	THY1
0	2.54258	0.829	0.351	0	14	CFL1
0	2.50517	0.851	0.437	0	14	DYNLL1
0	2.50318	0.823	0.352	0	14	NAPB
0	2.48187	0.813	0.309	0	14	SLC17A7
0	2.46099	0.795	0.301	0	14	BEX1
0	2.43103	0.949	0.697	0	14	ATP1B1
0	2.41562	0.702	0.2	0	14	RAB3A
0	2.40558	0.496	0.116	0	14	PCP4
0	2.37339	0.744	0.291	0	14	NDUFA4
0	2.36647	0.775	0.313	0	14	PCSK1N
0	2.36331	0.793	0.361	0	14	ATP6V1B2
0	2.35085	0.83	0.389	0	14	YWHAB
0	2.34829	0.89	0.554	0	14	IDS
0	2.33275	0.739	0.261	0	14	TPI1
0	2.32595	0.811	0.359	0	14	SKP1
0	2.32328	0.881	0.502	0	14	PEBP1
0	2.32065	0.666	0.128	0	14	LYNX1
0	2.31899	0.757	0.28	0	14	UQCRH
0	2.3178	0.895	0.518	0	14	EIF4A2
0	2.3089	0.758	0.288	0	14	SNCB
0	2.30831	0.864	0.479	0	14	ENO2
0	2.30793	0.785	0.324	0	14	TSPYL1
0	2.29803	0.842	0.457	0	14	SYP
0	2.29186	0.945	0.624	0	14	ACTB
0	2.29146	0.689	0.299	0	14	MAP1A
0	2.24782	0.843	0.444	0	14	NDRG4
0	2.24551	0.82	0.45	0	14	PKM
0	2.20562	0.721	0.297	0	14	NAT8L
0	2.20256	0.736	0.3	0	14	RAB6B
0	2.1951	0.915	0.643	0	14	HSP90AA1
0	2.19502	0.68	0.207	0	14	GHITM
0	2.1902	0.686	0.333	0	14	CCK
0	2.18332	0.802	0.393	0	14	PPIA
0	2.18266	0.937	0.731	0	14	RTN3
0	2.17999	0.861	0.549	0	14	PRNP
0	2.179	0.795	0.39	0	14	OLFM1
0	2.17661	0.937	0.696	0	14	FTH1
0	2.17648	0.908	0.604	0	14	CKB
0	2.17519	0.881	0.66	0	14	LINGO1
0	2.16433	0.774	0.366	0	14	TSPAN7
0	2.15151	0.731	0.302	0	14	TAGLN3
0	2.14647	0.68	0.223	0	14	UQCR10
0	2.14517	0.87	0.523	0	14	UCHL1
0	2.13407	0.723	0.295	0	14	HINT1
0	2.13123	0.699	0.252	0	14	PGAM1
0	2.12513	0.697	0.252	0	14	CEND1
0	2.12168	0.683	0.263	0	14	ATP6AP2
0	2.11428	0.624	0.206	0	14	DIRAS2
0	2.09642	0.66	0.208	0	14	CCDC85B
0	2.09261	0.618	0.145	0	14	GNG3
0	2.09257	0.832	0.544	0	14	CAMK2N1
0	2.08556	0.69	0.3	0	14	CREG2
0	2.08387	0.669	0.255	0	14	SOD1
0	2.07207	0.75	0.357	0	14	NCDN
0	2.0694	0.629	0.201	0	14	SYT4
0	2.06784	0.629	0.206	0	14	MLLT11
0	2.06761	0.933	0.705	0	14	RTN1
0	2.06032	0.789	0.462	0	14	ATP1A1
0	2.06008	0.682	0.258	0	14	TOLLIP
0	2.0587	0.791	0.405	0	14	ACTG1
0	2.05368	0.643	0.192	0	14	WSB2
0	2.05298	0.838	0.542	0	14	CLSTN1
0	2.04904	0.849	0.518	0	14	CAMK2A
0	2.04785	0.707	0.278	0	14	SULT4A1
0	2.04432	0.699	0.279	0	14	BEX2
0	2.02549	0.592	0.139	0	14	ATP1A3
0	2.02545	0.799	0.464	0	14	FAIM2
0	2.02417	0.67	0.257	0	14	ATP6V0E2
0	2.01723	0.698	0.323	0	14	PCMT1
0	2.01043	0.787	0.443	0	14	KLC1
0	2.00574	0.699	0.332	0	14	SCG5
0	2.00409	0.869	0.584	0	14	PREPL
0	2.00218	0.817	0.486	0	14	SNCA
5.8826e-256	2.02592	0.487	0.214	1.18199e-251	14	SLC27A4
0	2.62638	0.98	0.301	0	15	HS3ST4
0	2.09855	0.977	0.445	0	15	KIAA1217
0	2.04134	0.66	0.057	0	15	SEMA3E
0	3.72435	1	0.334	0	16	ZNF385D
0	3.36494	0.996	0.562	0	16	CNTN5
0	3.00939	0.975	0.311	0	16	THSD7A
0	2.73989	1	0.735	0	16	DPP10
0	2.5259	0.976	0.371	0	16	SDK1
0	2.37396	0.903	0.214	0	16	ALK
0	2.35545	0.939	0.293	0	16	FSTL5
0	2.34023	0.784	0.085	0	16	CA8
0	2.28619	0.905	0.239	0	16	CNTNAP3B
0	2.27994	0.89	0.241	0	16	TENM1
0	2.17432	0.816	0.151	0	16	PLCXD3
0	2.16382	0.999	0.626	0	16	ERBB4
0	2.08173	0.901	0.233	0	16	MYO16
0	2.06212	0.46	0.018	0	16	ZNF385D-AS2
0	2.03502	0.929	0.388	0	16	CALN1
1.83286e-246	2.01892	0.889	0.446	3.68276e-242	16	GRIP1
9.20311e-172	2.30033	0.851	0.493	1.84918e-167	16	GALNTL6
0	3.53384	0.888	0.044	0	18	HTR2C
0	3.33887	0.99	0.197	0	18	TSHZ2
0	2.95853	0.784	0.026	0	18	IFNG-AS1
0	2.80096	0.992	0.336	0	18	ZNF385D
0	2.72495	1	0.587	0	18	ASIC2
0	2.46274	0.836	0.103	0	18	ITGA8
0	2.2541	0.974	0.309	0	18	HS3ST4
0	2.06459	0.884	0.246	0	18	GRM8
0	3.28032	0.874	0.087	0	19	FOS
0	2.60871	0.731	0.029	0	19	FOSB
0	2.50538	0.762	0.116	0	19	JUNB
0	2.45508	0.468	0.051	0	19	TAC1
0	2.43276	0.808	0.099	0	19	EGR1
0	2.39302	0.731	0.085	0	19	NR4A1
0	2.31827	0.687	0.034	0	19	NPAS4
0	2.14862	0.498	0.034	0	19	C11orf96
0	2.08923	0.888	0.199	0	19	GAD1
2.19149e-268	2.92317	0.381	0.041	4.40335e-264	19	SST
3.27994e-164	2.19599	0.833	0.34	6.59038e-160	19	UBC
8.06748e-159	2.05539	0.934	0.505	1.621e-154	19	PAM
4.36381e-140	2.35377	0.786	0.327	8.7682e-136	19	SRSF7
0	2.19218	0.787	0.097	0	20	GFAP
3.84609e-306	2.41839	0.968	0.229	7.72795e-302	20	ADGRV1
3.9738e-282	2.11497	0.739	0.123	7.98455e-278	20	MT2A
1.64748e-230	2.49284	0.977	0.348	3.31028e-226	20	SLC1A2
1.50341e-213	2.19814	0.957	0.325	3.0208e-209	20	GPC5
5.6422e-59	2.15302	0.319	0.086	1.13369e-54	20	PTGDS
0	3.54841	0.506	0.013	0	21	EBF1
0	3.40689	0.584	0.056	0	21	COLEC12
0	2.95506	0.424	0.022	0	21	SLC6A12
0	2.87065	0.454	0.005	0	21	CFH
0	2.83811	0.502	0.023	0	21	SLC6A13
0	2.65708	0.524	0.022	0	21	NID1
0	2.65063	0.335	0.016	0	21	KCNE4
0	2.63671	0.483	0.01	0	21	ITIH5
0	2.63516	0.48	0.018	0	21	DCN
0	2.42802	0.349	0.006	0	21	SLC16A12
0	2.30473	0.461	0.001	0	21	COL1A2
0	2.09802	0.316	0.008	0	21	SLC6A20
0	2.0305	0.368	0.014	0	21	IL1R1
0	2.01478	0.297	0.015	0	21	ADGRD1
3.87382e-261	3.15777	0.446	0.04	7.78366e-257	21	RNF152
5.64504e-261	3.07998	0.483	0.047	1.13426e-256	21	RBPMS
6.62474e-242	2.16692	0.29	0.018	1.33111e-237	21	FBLN1
3.86148e-239	3.49396	0.658	0.101	7.75887e-235	21	SVIL
1.15317e-220	2.43374	0.572	0.079	2.31706e-216	21	ZIC1
1.50967e-211	2.12452	0.509	0.064	3.03338e-207	21	UACA
3.2344e-205	3.40513	0.673	0.119	6.49888e-201	21	ATP1A2
2.46562e-189	2.62924	0.565	0.09	4.95417e-185	21	LAMA4
9.00659e-186	2.60475	0.413	0.047	1.80969e-181	21	IGFBP7
6.65952e-180	2.80426	0.617	0.116	1.3381e-175	21	ARHGAP29
8.49732e-166	2.72123	0.836	0.252	1.70737e-161	21	PARD3
9.17559e-163	2.47347	0.394	0.048	1.84365e-158	21	EYA1
5.05552e-160	2.1316	0.283	0.025	1.01581e-155	21	PTH1R
2.60076e-158	2.38265	0.487	0.075	5.22571e-154	21	NR2F2-AS1
3.73176e-154	2.81846	0.468	0.072	7.49823e-150	21	PHLDB2
3.2594e-146	2.80128	0.446	0.069	6.54912e-142	21	PDGFRB
3.78384e-146	3.59519	0.502	0.087	7.60286e-142	21	SLC7A11
1.57892e-143	2.30952	0.502	0.089	3.17252e-139	21	TNS1
3.14579e-137	3.87968	0.799	0.294	6.32084e-133	21	LAMA2
6.47373e-134	2.93687	0.309	0.035	1.30077e-129	21	C11orf96
2.74905e-132	2.67136	0.643	0.17	5.52367e-128	21	ARHGAP10
4.50187e-132	2.01267	0.506	0.097	9.0456e-128	21	SYNE2
1.10519e-131	2.5216	0.967	0.468	2.22065e-127	21	NEAT1
4.47232e-125	2.72154	0.405	0.064	8.98624e-121	21	BNC2
1.11381e-123	2.23265	0.509	0.104	2.23798e-119	21	COL18A1
1.85803e-120	3.19364	0.602	0.158	3.73334e-116	21	EPS8
6.28788e-119	2.55694	0.52	0.112	1.26342e-114	21	ARHGAP42
1.88988e-116	3.52398	0.468	0.095	3.79733e-112	21	LINC01088
6.68006e-116	2.60363	0.454	0.087	1.34222e-111	21	COBLL1
1.09923e-111	3.12132	0.413	0.075	2.20869e-107	21	COL4A1
2.81277e-111	2.78866	0.688	0.228	5.65171e-107	21	ADAMTS9-AS2
8.04273e-111	2.05199	0.42	0.077	1.61603e-106	21	FN1
7.91067e-106	2.56634	0.561	0.148	1.58949e-101	21	CEBPD
6.1996e-90	2.44133	0.286	0.043	1.24569e-85	21	CRISPLD2
4.67313e-87	3.09196	0.312	0.053	9.38971e-83	21	ADAMTS9
1.39727e-86	5.01825	0.535	0.167	2.80754e-82	21	CEMIP
3.43293e-82	2.26934	0.647	0.25	6.89779e-78	21	UTRN
9.25935e-82	2.11198	0.279	0.045	1.86048e-77	21	FAM20A
2.93443e-81	2.24637	0.621	0.224	5.89615e-77	21	ZFHX3
2.46862e-75	2.0816	0.431	0.112	4.9602e-71	21	TGFBR3
5.15167e-75	2.90181	0.401	0.1	1.03512e-70	21	PCBP3
8.92879e-72	2.55915	0.617	0.27	1.79406e-67	21	PLCB4
5.78685e-62	2.24994	0.554	0.212	1.16275e-57	21	PTN
6.60589e-60	2.37989	0.439	0.142	1.32732e-55	21	ABCA9
1.44663e-59	2.69837	0.617	0.312	2.90672e-55	21	CALD1
1.4876e-59	2.53566	0.725	0.481	2.98903e-55	21	TACC1
1.42631e-52	2.00131	0.747	0.535	2.86588e-48	21	LPP
1.48017e-52	2.70565	0.398	0.128	2.9741e-48	21	COL4A2
2.15356e-52	2.2935	0.346	0.094	4.32714e-48	21	PDE3A
1.34245e-51	2.53159	0.643	0.36	2.69738e-47	21	KCNT2
7.22496e-48	2.38287	0.286	0.073	1.45171e-43	21	KCNK2
9.11829e-47	2.77262	0.509	0.239	1.83214e-42	21	BICC1
2.83535e-42	2.92422	0.584	0.341	5.69707e-38	21	ATP1B3
2.67036e-41	2.07406	0.468	0.203	5.36555e-37	21	TIMP3
4.37181e-41	2.44269	0.431	0.178	8.78429e-37	21	USP53
7.36274e-37	2.20631	0.353	0.129	1.4794e-32	21	HES4
4.84093e-35	2.5882	0.416	0.182	9.72689e-31	21	APOD
5.84323e-30	2.01317	0.587	0.424	1.17408e-25	21	SLC20A2
4.36496e-17	2.00941	0.394	0.245	8.77051e-13	21	SNED1
4.50677e-17	2.57729	0.476	0.354	9.05546e-13	21	PDE7B
1.17939e-16	2.0974	0.271	0.128	2.36975e-12	21	TRPC4
3.88728e-16	2.32094	0.506	0.407	7.81072e-12	21	PRKAG2
2.91976e-15	2.82243	0.491	0.41	5.86668e-11	21	DLC1
0	4.59046	0.961	0.055	0	22	PTPRC
0	4.01222	0.807	0.064	0	22	ETS1
0	3.98737	0.835	0.056	0	22	PRKCH
0	3.96382	0.76	0.024	0	22	SKAP1
0	3.6876	0.764	0.043	0	22	SYTL3
0	3.68292	0.843	0.129	0	22	ARHGAP15
0	3.66533	0.748	0.044	0	22	IQGAP2
0	3.62805	0.866	0.04	0	22	IKZF1
0	3.59978	0.689	0.062	0	22	CD247
0	3.57777	0.571	0.054	0	22	THEMIS
0	3.3306	0.689	0.006	0	22	SLFN12L
0	3.27117	0.37	0.001	0	22	IL7R
0	3.24966	0.646	0.01	0	22	CYTIP
0	3.05652	0.591	0.049	0	22	SAMD3
0	3.01777	0.583	0.003	0	22	RUNX3
0	3.01714	0.63	0.063	0	22	HLA-B
0	2.92593	0.61	0.007	0	22	ITK
0	2.89024	0.484	0.032	0	22	MCTP2
0	2.81681	0.583	0.028	0	22	TNFAIP8
0	2.76463	0.559	0.028	0	22	ITGA4
0	2.73553	0.547	0.027	0	22	CD96
0	2.6509	0.591	0.048	0	22	STK17B
0	2.63259	0.551	0.026	0	22	LCP1
0	2.62211	0.524	0.011	0	22	IKZF3
0	2.61753	0.394	0	0	22	PRF1
0	2.60609	0.587	0.029	0	22	CARD11
0	2.57433	0.567	0.023	0	22	CD44
0	2.55349	0.445	0.012	0	22	RHOH
0	2.5274	0.441	0.028	0	22	TC2N
0	2.45468	0.433	0.011	0	22	CXCR4
0	2.44432	0.587	0.052	0	22	CD53
0	2.42483	0.382	0.005	0	22	CD69
0	2.42334	0.571	0.038	0	22	HLA-E
0	2.41437	0.728	0.077	0	22	DOCK8
0	2.39446	0.441	0.018	0	22	GRAP2
0	2.38745	0.567	0.049	0	22	SP100
0	2.38336	0.563	0.044	0	22	FLI1
0	2.35863	0.441	0.004	0	22	ZAP70
0	2.34531	0.449	0.001	0	22	CD2
0	2.3359	0.343	0.008	0	22	DTHD1
0	2.20889	0.398	0.006	0	22	PYHIN1
0	2.12521	0.413	0.021	0	22	PTPN22
0	2.12288	0.457	0.031	0	22	PIK3R5
0	2.08592	0.295	0.004	0	22	CCL4
0	2.07851	0.339	0.008	0	22	CLEC2B
0	2.01098	0.319	0.003	0	22	TRG-AS1
0	2.00937	0.402	0.016	0	22	TRAF3IP3
0	2.00291	0.283	0.001	0	22	NKG7
3.0128e-303	2.39078	0.555	0.051	6.05362e-299	22	ZC3HAV1
1.53382e-288	2.26838	0.398	0.027	3.08191e-284	22	MYBL1
2.10368e-287	2.67647	0.642	0.075	4.22693e-283	22	HLA-C
1.9388e-285	2.57964	0.547	0.054	3.89564e-281	22	CLEC2D
1.01922e-263	3.38279	0.685	0.097	2.04792e-259	22	SYNE2
1.01671e-255	3.71737	0.744	0.118	2.04288e-251	22	AOAH
2.08683e-255	2.68609	0.76	0.117	4.19307e-251	22	DOCK2
3.69215e-254	2.09213	0.465	0.042	7.41865e-250	22	LCP2
8.24375e-253	2.98482	0.634	0.081	1.65642e-248	22	ZFP36L2
9.09988e-253	2.24868	0.512	0.05	1.82844e-248	22	TGFBR2
1.69092e-250	2.07622	0.472	0.043	3.39756e-246	22	SLA
2.60883e-245	2.25378	0.583	0.066	5.24192e-241	22	INPP5D
7.26588e-243	2.01316	0.382	0.029	1.45993e-238	22	PRDM1
8.59379e-242	2.54528	0.587	0.073	1.72675e-237	22	AKNA
1.06329e-241	2.2521	0.445	0.041	2.13648e-237	22	NLRC5
1.33079e-240	2.26202	0.555	0.062	2.67396e-236	22	NFATC2
5.80174e-228	2.61522	0.654	0.095	1.16574e-223	22	IFI16
1.69125e-219	2.60468	0.606	0.086	3.39822e-215	22	STK10
5.14275e-213	2.44904	0.535	0.067	1.03333e-208	22	MSN
3.90233e-211	3.19447	0.78	0.164	7.84096e-207	22	B2M
4.78362e-210	2.37169	0.461	0.048	9.61173e-206	22	SAMSN1
1.33941e-209	2.90006	0.657	0.106	2.69129e-205	22	TXNIP
1.35478e-205	2.7341	0.638	0.102	2.72216e-201	22	GPRIN3
1.38488e-200	2.36294	0.504	0.063	2.78264e-196	22	STK17A
7.19724e-196	3.08205	0.886	0.25	1.44614e-191	22	UTRN
1.30651e-194	2.71431	0.606	0.097	2.62518e-190	22	HLA-A
1.92832e-188	2.82989	0.63	0.11	3.87457e-184	22	EMB
4.43454e-186	2.28152	0.441	0.05	8.91033e-182	22	FAM129A
1.1729e-178	3.77008	0.874	0.285	2.3567e-174	22	CBLB
6.11141e-159	3.11729	0.776	0.222	1.22797e-154	22	CCND3
5.20208e-158	2.43141	0.543	0.093	1.04525e-153	22	PRKCQ
9.95312e-157	3.6633	0.937	0.454	1.99988e-152	22	PARP8
1.55351e-156	2.63322	0.492	0.075	3.12147e-152	22	CDC14A
1.17975e-152	3.05693	0.764	0.221	2.37046e-148	22	RNF213
3.6854e-151	2.35084	0.547	0.099	7.40507e-147	22	CCDC88C
6.38113e-145	2.89081	0.929	0.447	1.28216e-140	22	ANKRD44
9.38367e-132	2.37726	0.425	0.066	1.88546e-127	22	ERN1
2.40487e-131	2.28365	0.646	0.156	4.8321e-127	22	WIPF1
7.23896e-127	2.84469	0.933	0.667	1.45452e-122	22	MBNL1
1.7885e-125	2.55592	0.555	0.122	3.59364e-121	22	BTG1
1.00492e-123	2.8313	0.74	0.255	2.01919e-119	22	STAT4
1.49863e-120	2.4556	0.843	0.322	3.0112e-116	22	CHST11
1.58296e-120	2.28172	0.37	0.053	3.18063e-116	22	MDFIC
1.82219e-118	3.18117	0.89	0.535	3.66132e-114	22	FYN
3.20402e-111	3.42466	0.764	0.319	6.43783e-107	22	CNOT6L
3.72452e-108	2.35435	0.76	0.29	7.48368e-104	22	AKAP13
9.84622e-105	2.48935	0.512	0.118	1.9784e-100	22	VAV3
3.034e-102	2.50369	0.713	0.253	6.09622e-98	22	MTRNR2L12
2.04101e-101	2.04548	0.685	0.217	4.101e-97	22	RUNX1
4.6547e-97	2.26994	0.476	0.11	9.35268e-93	22	ZNF831
8.7761e-95	2.57698	0.815	0.461	1.76338e-90	22	CDC42SE2
2.13515e-90	2.06054	0.839	0.411	4.29015e-86	22	PITPNC1
1.05054e-87	2.2664	0.689	0.284	2.11084e-83	22	STK4
5.34192e-87	2.68338	0.657	0.254	1.07335e-82	22	EML4
6.73864e-87	2.01862	0.512	0.133	1.354e-82	22	SUCLG2
5.61478e-86	2.27034	0.496	0.132	1.12818e-81	22	RASGRP1
2.03069e-85	2.38619	0.559	0.172	4.08026e-81	22	BCL11B
8.86826e-85	2.31072	0.752	0.383	1.7819e-80	22	SLC38A1
7.5296e-84	2.09057	0.563	0.171	1.51292e-79	22	ELF1
1.99401e-82	2.65147	0.78	0.472	4.00656e-78	22	PPP2R5C
3.20745e-82	2.91537	0.764	0.43	6.44474e-78	22	SMCHD1
6.44543e-82	2.18091	0.736	0.321	1.29508e-77	22	FKBP5
6.27713e-79	2.33277	0.571	0.184	1.26126e-74	22	FOXO1
7.2122e-75	2.31671	0.366	0.08	1.44915e-70	22	KLRD1
1.31164e-70	2.08304	0.457	0.129	2.63547e-66	22	PCED1B
1.94499e-69	2.12209	0.524	0.179	3.90806e-65	22	KIAA1551
2.07435e-67	2.2762	0.677	0.334	4.16798e-63	22	CYTH1
6.74837e-67	2.29265	0.622	0.28	1.35595e-62	22	LINC00623
1.34982e-66	2.14309	0.587	0.239	2.71219e-62	22	RAP1B
9.561e-66	2.22073	0.287	0.055	1.92109e-61	22	TXK
1.10756e-64	2.12368	0.65	0.313	2.22543e-60	22	SMAP2
1.5095e-59	2.01609	0.728	0.493	3.03303e-55	22	RASA2
7.18227e-58	2.10461	0.606	0.287	1.44313e-53	22	RAPGEF1
2.50173e-54	2.03664	0.63	0.338	5.02672e-50	22	JAK1
8.64651e-54	2.15096	0.65	0.381	1.73734e-49	22	PDE7A
3.14881e-53	2.14001	0.516	0.213	6.32689e-49	22	RASA3
9.64768e-50	2.12777	0.555	0.263	1.93851e-45	22	GNG2
9.02029e-46	2.64204	0.594	0.335	1.81245e-41	22	PDE3B
4.897e-40	2.63287	0.622	0.407	9.83955e-36	22	BCL2
0	5.83044	0.901	0.035	0	23	FLT1
0	4.54647	0.821	0.023	0	23	ATP10A
0	4.52571	0.861	0.003	0	23	CLDN5
0	4.35735	0.767	0.039	0	23	VWF
0	4.35037	0.717	0.043	0	23	ANO2
0	4.22232	0.758	0.066	0	23	ABCB1
0	3.88693	0.812	0.034	0	23	EPAS1
0	3.85604	0.839	0.103	0	23	EGFL7
0	3.83425	0.753	0.089	0	23	MECOM
0	3.39559	0.659	0.033	0	23	ERG
0	3.31347	0.722	0.05	0	23	PODXL
0	3.2235	0.731	0.057	0	23	PRKCH
0	3.10283	0.704	0.044	0	23	FLI1
0	3.10029	0.601	0.043	0	23	SLCO4A1
0	3.09596	0.583	0.037	0	23	CGNL1
0	2.94088	0.628	0.055	0	23	SLC2A1
0	2.91032	0.57	0.037	0	23	BTNL9
0	2.89317	0.623	0.002	0	23	TGM2
0	2.83152	0.462	0.006	0	23	CFH
0	2.78387	0.619	0.024	0	23	PECAM1
0	2.78307	0.552	0.041	0	23	IL4R
0	2.76939	0.695	0.037	0	23	HLA-E
0	2.73077	0.534	0.02	0	23	ST8SIA6
0	2.7266	0.574	0.046	0	23	IGFBP7
0	2.71506	0.538	0.006	0	23	LEF1
0	2.70049	0.529	0.009	0	23	IFI27
0	2.65979	0.516	0.012	0	23	ABCG2
0	2.6467	0.556	0.033	0	23	ITGA1
0	2.62151	0.453	0.013	0	23	EBF1
0	2.56252	0.552	0.004	0	23	ADGRL4
0	2.54406	0.35	0.014	0	23	CP
0	2.46816	0.471	0.01	0	23	ITIH5
0	2.43923	0.538	0.019	0	23	EMP2
0	2.31877	0.341	0.003	0	23	ZNF366
0	2.18989	0.561	0.027	0	23	IFITM3
0	2.08994	0.511	0.036	0	23	ENG
0	2.08558	0.372	0.012	0	23	ID1
0	2.07578	0.417	0.007	0	23	NOSTRIN
0	2.05378	0.417	0.018	0	23	MFSD2A
0	2.04804	0.43	0.003	0	23	ANXA3
0	2.02701	0.381	0.002	0	23	CD34
0	2.00553	0.395	0.019	0	23	ID3
5.40235e-305	2.50319	0.368	0.019	1.08549e-300	23	SMAD6
2.37163e-301	4.28769	0.587	0.052	4.76531e-297	23	ADAMTS9
6.50685e-300	3.26707	0.74	0.086	1.30742e-295	23	COBLL1
1.02406e-286	2.45762	0.583	0.053	2.05764e-282	23	STOM
3.71124e-274	2.41719	0.623	0.063	7.45699e-270	23	HLA-B
5.94963e-271	2.66541	0.601	0.059	1.19546e-266	23	A2M
2.59302e-255	2.319	0.511	0.044	5.21015e-251	23	IRAK3
9.64918e-255	2.36237	0.475	0.039	1.93881e-250	23	ITM2A
4.80085e-249	2.37985	0.565	0.058	9.64635e-245	23	ADGRF5
8.09783e-246	3.93521	0.807	0.135	1.6271e-241	23	ELOVL7
3.1305e-239	2.12993	0.43	0.034	6.29012e-235	23	EMCN
1.56132e-235	2.0322	0.466	0.039	3.13716e-231	23	C22orf34
5.47507e-230	3.15361	0.74	0.115	1.10011e-225	23	ARHGAP29
8.36039e-226	2.03638	0.578	0.061	1.67985e-221	23	SLCO2B1
3.27497e-224	2.73231	0.583	0.065	6.58039e-220	23	RNF144B
2.90617e-216	2.27199	0.462	0.043	5.83937e-212	23	OSMR
1.1378e-212	2.40328	0.493	0.05	2.28617e-208	23	RELL1
2.95873e-211	2.07491	0.556	0.064	5.94497e-207	23	UACA
9.71223e-206	2.56599	0.529	0.06	1.95148e-201	23	ITGA6
1.7409e-201	3.27179	0.547	0.065	3.49799e-197	23	HIF1A-AS2
1.06659e-200	2.61058	0.65	0.097	2.1431e-196	23	SYNE2
1.43553e-200	2.32606	0.547	0.065	2.88442e-196	23	ETS1
5.84282e-186	2.75877	0.637	0.1	1.174e-181	23	NFKBIA
3.46571e-183	2.11522	0.471	0.051	6.96365e-179	23	PARP14
1.05498e-182	3.59708	0.704	0.13	2.11978e-178	23	SLC7A5
7.00157e-182	2.44649	0.565	0.077	1.40682e-177	23	FN1
9.03365e-179	2.08387	0.417	0.041	1.81513e-174	23	YBX3
6.2412e-178	3.18687	0.682	0.123	1.25404e-173	23	NXN
3.4323e-177	3.17894	0.668	0.118	6.89651e-173	23	THSD4
1.39457e-174	2.0597	0.552	0.075	2.80211e-170	23	HLA-C
6.20494e-170	2.6765	0.583	0.089	1.24676e-165	23	TNS1
6.99435e-170	2.93699	0.632	0.107	1.40538e-165	23	WWTR1
5.37859e-167	2.76398	0.686	0.124	1.08072e-162	23	MT2A
1.05908e-166	2.59647	0.646	0.11	2.128e-162	23	DUSP1
9.42535e-159	3.4468	0.668	0.132	1.89384e-154	23	PLEKHG1
6.01619e-146	3.19715	0.717	0.165	1.20883e-141	23	B2M
9.42833e-144	2.02664	0.574	0.098	1.89443e-139	23	HLA-A
1.98767e-141	2.69963	0.619	0.119	3.99383e-137	23	NEDD9
3.52818e-133	2.04055	0.435	0.06	7.08917e-129	23	GALNT15
3.97126e-131	2.75727	0.538	0.096	7.97946e-127	23	BACE2
2.56798e-128	2.34281	0.578	0.112	5.15984e-124	23	APOLD1
1.96744e-126	2.27579	0.462	0.072	3.95317e-122	23	ACER2
4.63029e-124	2.4143	0.543	0.102	9.30364e-120	23	SVIL
1.06946e-120	3.05804	0.659	0.163	2.14887e-116	23	SLC7A1
6.56325e-114	2.09439	0.404	0.059	1.31875e-109	23	CMTM8
4.5778e-108	2.3983	0.516	0.102	9.19817e-104	23	EPB41L4A
1.48034e-107	2.11618	0.543	0.111	2.97445e-103	23	ARHGAP31
1.20677e-106	2.34679	0.65	0.177	2.42476e-102	23	CFLAR
5.06184e-106	2.55476	0.753	0.25	1.01707e-101	23	UTRN
1.03859e-104	3.41973	0.798	0.329	2.08683e-100	23	BSG
3.01573e-100	2.34534	0.964	0.468	6.05951e-96	23	NEAT1
4.1037e-99	3.48554	0.83	0.406	8.24556e-95	23	ST6GALNAC3
5.76014e-99	2.81755	0.646	0.19	1.15738e-94	23	SCARB1
5.56651e-98	2.45095	0.525	0.118	1.11848e-93	23	PARVB
2.7002e-94	3.1399	0.543	0.134	5.4255e-90	23	SGPP2
2.98718e-90	2.20421	0.493	0.112	6.00214e-86	23	RPGR
9.09961e-88	2.26608	0.377	0.065	1.82838e-83	23	SLC5A6
5.10347e-83	2.29289	0.619	0.2	1.02544e-78	23	PTPRB
7.47254e-82	2.47704	0.587	0.171	1.50146e-77	23	NAMPT
5.7199e-80	2.49882	0.372	0.069	1.1493e-75	23	ANKRD37
4.31764e-77	3.26996	0.74	0.364	8.67543e-73	23	GALNT18
1.20454e-76	2.73879	0.709	0.314	2.42028e-72	23	SEC14L1
8.36723e-76	2.90978	0.722	0.325	1.68123e-71	23	CRIM1
1.64697e-71	2.1696	0.52	0.145	3.30925e-67	23	SLC2A3
5.79901e-71	2.18795	0.57	0.181	1.1652e-66	23	ETS2
8.8199e-70	2.51351	0.794	0.481	1.77218e-65	23	TACC1
1.14683e-67	2.28293	0.65	0.267	2.30433e-63	23	TBC1D4
3.22713e-67	2.44822	0.776	0.4	6.48428e-63	23	PTPRM
1.02423e-66	2.45278	0.753	0.418	2.05799e-62	23	ESYT2
1.88161e-66	2.37647	0.758	0.441	3.78072e-62	23	PPFIBP1
4.4041e-59	2.31729	0.843	0.669	8.84916e-55	23	PTPRG
7.07571e-57	2.02307	0.677	0.307	1.42172e-52	23	ADIPOR2
7.63324e-56	2.71253	0.78	0.593	1.53375e-51	23	CCNY
4.00703e-48	2.02212	0.789	0.59	8.05133e-44	23	DOCK9
3.08684e-47	2.29207	0.435	0.141	6.20239e-43	23	CNKSR3
5.13226e-43	2.03166	0.565	0.252	1.03122e-38	23	LDLRAD3
1.22594e-39	2.71087	0.35	0.105	2.46328e-35	23	ANGPT2
3.36138e-39	2.01139	0.507	0.221	6.75402e-35	23	CHSY1
1.38156e-32	2.16427	0.578	0.342	2.77597e-28	23	GRB10
1.73568e-30	2.17652	0.525	0.289	3.4875e-26	23	AKAP12
9.60895e-24	2.02508	0.439	0.23	1.93073e-19	23	RIMKLB
1.02647e-15	2.3604	0.377	0.202	2.06248e-11	23	TSHZ2
0	6.0043	0.833	0.003	0	25	CCL4
0	4.92171	0.636	0.002	0	25	CCL3
0	4.6602	0.992	0.021	0	25	ITGAX
0	4.45845	0.879	0.059	0	25	A2M
0	4.45079	1	0.049	0	25	CD83
0	4.31375	0.583	0.007	0	25	CCL4L2
0	4.2354	0.758	0.047	0	25	NR4A3
0	4.03204	0.924	0.029	0	25	RGS1
0	3.94741	0.856	0.025	0	25	OLR1
0	3.81337	0.879	0.039	0	25	MSR1
0	3.75205	0.758	0.016	0	25	PLEK
0	3.52214	0.765	0.037	0	25	FLT1
0	3.50572	0.848	0.042	0	25	LCP2
0	3.43875	0.614	0.027	0	25	IER3
0	3.41514	0.909	0.068	0	25	APBB1IP
0	3.39645	0.818	0.013	0	25	RAB7B
0	3.38317	0.879	0.026	0	25	RAB20
0	3.37293	0.833	0.031	0	25	NFKBID
0	3.35882	0.932	0.05	0	25	SLC11A1
0	3.32185	0.864	0.041	0	25	ZFP36
0	3.30787	0.826	0.058	0	25	PRKCH
0	3.26625	0.886	0.035	0	25	SH3TC1
0	3.26435	0.682	0.03	0	25	PLAUR
0	3.17053	0.758	0.017	0	25	KLHL6
0	2.96679	0.697	0.022	0	25	NFATC1
0	2.89682	0.742	0.032	0	25	PIK3R5
0	2.82174	0.674	0.034	0	25	PDGFB
0	2.80194	0.735	0.038	0	25	CD58
0	2.6185	0.826	0.051	0	25	RHBDF2
0	2.54287	0.795	0.041	0	25	IL4R
0	2.44846	0.674	0.026	0	25	FERMT3
0	2.43796	0.659	0.036	0	25	SCIN
0	2.34973	0.636	0.01	0	25	FGR
0	2.18114	0.47	0.016	0	25	TRIB1
0	2.12099	0.636	0.027	0	25	CSF3R
0	2.11109	0.538	0.024	0	25	TYMP
0	2.03764	0.523	0.015	0	25	ITPRIP
0	2.0234	0.614	0.012	0	25	S100A11
7.36593e-308	2.35596	0.553	0.027	1.48004e-303	25	LCP1
2.79157e-302	2.28538	0.682	0.04	5.6091e-298	25	TNFRSF1B
6.56255e-297	2.51954	0.545	0.027	1.31861e-292	25	MRC2
2.97738e-284	3.46128	0.879	0.08	5.98244e-280	25	STX4
1.92539e-281	2.91692	0.705	0.049	3.86869e-277	25	MYOF
1.03393e-280	2.08519	0.614	0.035	2.07748e-276	25	LAPTM5
4.04982e-276	2.12875	0.553	0.03	8.1373e-272	25	CARD11
2.47254e-255	2.14425	0.598	0.037	4.96808e-251	25	CSF2RA
5.64537e-255	2.06471	0.508	0.027	1.13432e-250	25	FHOD1
1.34236e-252	2.90366	0.75	0.062	2.69721e-248	25	B4GALT1
1.78214e-242	2.20444	0.561	0.034	3.58086e-238	25	HLA-DRB1
6.57599e-237	2.86732	0.583	0.039	1.32131e-232	25	LPL
1.0531e-235	2.18637	0.568	0.036	2.11599e-231	25	ADGRE2
3.27583e-230	2.10783	0.674	0.051	6.58213e-226	25	CD74
5.99501e-229	3.65287	0.917	0.111	1.20458e-224	25	DUSP1
6.50157e-227	2.23506	0.485	0.028	1.30636e-222	25	HBEGF
8.62732e-226	2.88144	0.811	0.085	1.73349e-221	25	SH2B3
1.34013e-214	3.67399	0.924	0.124	2.69271e-210	25	REL
2.65583e-206	2.86894	0.5	0.033	5.33636e-202	25	CSF1
1.16591e-204	2.73048	0.773	0.084	2.34267e-200	25	ANXA5
4.36675e-204	2.42618	0.591	0.046	8.7741e-200	25	B3GNT5
1.07861e-203	2.21776	0.5	0.033	2.16726e-199	25	PLIN2
1.18418e-203	3.7482	0.97	0.151	2.37937e-199	25	GNA13
1.9807e-196	3.38113	0.758	0.085	3.97982e-192	25	KDM6B
2.79909e-195	2.10159	0.5	0.034	5.6242e-191	25	ITGAM
4.72121e-195	2.23377	0.682	0.066	9.48634e-191	25	IL6R
7.83801e-189	2.27485	0.561	0.044	1.57489e-184	25	SLA
4.37232e-183	2.62737	0.773	0.095	8.7853e-179	25	MPP1
6.60054e-182	3.22349	0.871	0.127	1.32625e-177	25	CEBPB
1.14006e-174	2.72554	0.727	0.086	2.29072e-170	25	IRAK2
2.64721e-174	2.12835	0.583	0.05	5.31903e-170	25	ALOX5
6.93746e-174	3.65398	0.909	0.152	1.39394e-169	25	PPARG
6.49826e-171	2.98614	0.841	0.125	1.3057e-166	25	HAVCR2
8.96393e-167	2.85645	0.833	0.123	1.80112e-162	25	MGAT1
7.24306e-163	2.43325	0.712	0.087	1.45535e-158	25	STK10
9.82568e-163	3.3259	0.72	0.088	1.97427e-158	25	NR4A1
2.26173e-156	3.67968	0.826	0.125	4.5445e-152	25	MT2A
6.46438e-147	2.02969	0.5	0.045	1.29889e-142	25	SYTL3
2.64328e-146	3.8248	0.962	0.221	5.31113e-142	25	LIMS1
4.38845e-145	2.0266	0.53	0.051	8.81771e-141	25	IL18
4.37854e-140	3.3206	0.902	0.179	8.7978e-136	25	ACSL1
4.52365e-136	3.32558	0.758	0.118	9.08938e-132	25	JUNB
1.84515e-135	3.3537	0.735	0.112	3.70745e-131	25	PADI2
1.09065e-134	3.61381	0.955	0.217	2.19144e-130	25	RUNX1
1.26872e-134	2.13305	0.598	0.067	2.54924e-130	25	RBM47
5.3779e-130	2.31764	0.712	0.105	1.08058e-125	25	TMC6
5.48669e-129	2.25242	0.705	0.107	1.10244e-124	25	DOT1L
6.97258e-129	3.77856	0.985	0.287	1.401e-124	25	RAPGEF1
5.03768e-125	2.52352	0.765	0.133	1.01222e-120	25	KLF6
5.59017e-125	4.02199	0.977	0.259	1.12323e-120	25	SPP1
3.93012e-122	3.47193	0.932	0.239	7.89678e-118	25	CTSB
4.2239e-121	3.08756	0.886	0.21	8.48709e-117	25	UBASH3B
1.19825e-120	2.43897	0.629	0.089	2.40764e-116	25	NEK6
7.62672e-120	2.82262	0.758	0.14	1.53244e-115	25	FLNA
8.09019e-118	5.15832	0.97	0.304	1.62556e-113	25	SAT1
1.34917e-115	3.50963	0.856	0.189	2.71088e-111	25	GLDN
3.8863e-115	2.92247	0.826	0.181	7.80873e-111	25	RAMP1
1.24463e-112	2.49056	0.758	0.145	2.50083e-108	25	FAM20C
1.57801e-112	2.27346	0.561	0.073	3.17069e-108	25	RASSF3
4.11575e-111	2.4243	0.826	0.171	8.26978e-107	25	RAB31
6.02246e-109	2.56538	0.5	0.06	1.21009e-104	25	ATF3
9.84562e-109	3.15137	0.871	0.212	1.97828e-104	25	ST6GAL1
1.08169e-106	2.77611	0.674	0.119	2.17345e-102	25	SOCS6
1.89077e-105	2.57039	0.848	0.213	3.79912e-101	25	RASA3
6.92747e-105	3.18855	0.864	0.215	1.39194e-100	25	MYO1E
1.93309e-104	2.96739	0.674	0.12	3.88416e-100	25	2003-03-01
4.22174e-104	3.09421	0.917	0.271	8.48274e-100	25	FGD4
6.40051e-103	2.00159	0.629	0.104	1.28606e-98	25	PABPC4
1.14651e-102	2.76092	0.841	0.21	2.30367e-98	25	MITF
6.5239e-101	2.30343	0.288	0.021	1.31085e-96	25	INHBA
3.5903e-100	2.52942	0.803	0.197	7.21399e-96	25	DOPEY2
5.70406e-98	2.13012	0.538	0.077	1.14612e-93	25	MCL1
6.02687e-97	2.53942	0.962	0.279	1.21098e-92	25	SLC1A3
4.37746e-96	2.00663	0.508	0.065	8.79564e-92	25	ADAM28
3.33552e-95	2.06182	0.621	0.105	6.70207e-91	25	GNB4
2.32696e-93	2.6065	0.841	0.233	4.67555e-89	25	SMAD3
6.99044e-93	2.06127	0.636	0.119	1.40459e-88	25	CD276
5.726e-91	2.52352	0.606	0.11	1.15053e-86	25	PDGFA
1.25715e-90	2.98461	0.924	0.348	2.52599e-86	25	MYO9B
4.45292e-88	2.27428	0.78	0.203	8.94726e-84	25	TTYH3
5.46851e-87	2.06569	0.591	0.103	1.09879e-82	25	GPRIN3
1.14013e-85	2.16081	0.705	0.158	2.29086e-81	25	FMNL3
2.07584e-85	2.35853	0.652	0.132	4.17098e-81	25	SERPINB9
3.10802e-85	3.32996	0.955	0.462	6.24494e-81	25	FNIP2
4.02614e-85	2.61763	0.795	0.221	8.08972e-81	25	CHSY1
5.95247e-84	3.19541	0.697	0.163	1.19603e-79	25	ID2
5.35503e-82	2.57875	0.621	0.126	1.07599e-77	25	BCAR3
1.39488e-81	2.01633	0.606	0.111	2.80274e-77	25	ARHGAP31
2.27285e-79	2.63992	0.758	0.209	4.56683e-75	25	OGFRL1
7.09443e-78	2.46846	1	0.469	1.42548e-73	25	NEAT1
4.32687e-76	2.53383	0.947	0.433	8.69398e-72	25	PTPRE
9.33607e-76	2.35481	0.818	0.267	1.8759e-71	25	HIF1A
1.75956e-75	2.37156	0.833	0.294	3.53548e-71	25	PABPC1
1.11391e-74	2.40815	0.947	0.376	2.23819e-70	25	SDK1
1.56539e-74	2.13306	0.803	0.256	3.14533e-70	25	ZMIZ1
1.13121e-72	2.45086	0.985	0.549	2.27294e-68	25	PLXDC2
1.52273e-72	2.11127	0.402	0.055	3.05962e-68	25	GADD45B
1.41876e-71	2.14514	0.492	0.085	2.85071e-67	25	FAM149A
1.6436e-69	2.04697	0.576	0.12	3.30248e-65	25	NEDD9
5.97367e-69	2.50505	0.818	0.31	1.20029e-64	25	ATP13A3
6.2728e-69	2.39973	0.856	0.312	1.26039e-64	25	RGS12
6.78252e-68	3.10576	0.788	0.278	1.36281e-63	25	EIF4E
1.20751e-67	2.31825	0.818	0.319	2.42626e-63	25	DENND4C
1.21401e-67	2.1328	0.712	0.203	2.43931e-63	25	PPARD
5.29706e-65	2.0757	0.667	0.181	1.06434e-60	25	ETS2
1.96943e-64	2.16167	0.689	0.18	3.95718e-60	25	ITPKB
2.62142e-63	2.10708	0.871	0.39	5.26722e-59	25	RAB1A
5.56663e-63	2.049	0.674	0.191	1.1185e-58	25	SKIL
1.69344e-61	2.1085	0.523	0.11	3.40263e-57	25	MIDN
6.64116e-61	2.0459	0.795	0.291	1.33441e-56	25	AKAP13
1.34928e-60	2.30352	0.833	0.374	2.71111e-56	25	CTNNB1
2.35112e-58	2.26053	0.788	0.312	4.72411e-54	25	LRCH1
1.10279e-56	2.26567	0.856	0.407	2.21583e-52	25	BCL2
1.31247e-56	2.31958	0.583	0.149	2.63715e-52	25	CEBPD
1.50342e-56	2.16068	0.795	0.348	3.02082e-52	25	ABL2
2.89823e-55	2.05517	0.72	0.255	5.82341e-51	25	EML4
5.42642e-55	2.21988	0.674	0.227	1.09033e-50	25	GTF2IRD1
7.35346e-55	2.29255	0.53	0.122	1.47753e-50	25	MERTK
7.73542e-54	2.14757	0.674	0.227	1.55428e-49	25	GNA12
2.00805e-51	2.11654	0.871	0.543	4.03476e-47	25	ANKRD11
6.6895e-50	2.08033	0.515	0.13	1.34412e-45	25	CTSL
7.6222e-50	2.00843	0.841	0.442	1.53153e-45	25	HNRNPH1
5.00012e-49	2.41384	0.591	0.171	1.00467e-44	25	ADAMTS17
1.27993e-47	2.01078	0.674	0.242	2.57177e-43	25	NCK2
3.02198e-47	2.03251	0.803	0.333	6.07207e-43	25	MAML2
1.15526e-46	2.29564	0.621	0.209	2.32126e-42	25	EEPD1
1.2832e-46	2.40162	0.811	0.457	2.57834e-42	25	NUMB
8.49144e-44	2.28812	0.773	0.323	1.70619e-39	25	CHST11
5.73949e-42	2.20297	0.705	0.322	1.15324e-37	25	NFKB1
6.97826e-39	2.25831	0.591	0.198	1.40214e-34	25	KCNIP1
3.47624e-37	2.08999	0.53	0.178	6.98481e-33	25	CFLAR
2.49679e-29	2.04898	0.727	0.469	5.0168e-25	25	JARID2
2.98077e-26	2.08901	0.629	0.336	5.98926e-22	25	PDE3B
5.04769e-24	2.06484	0.735	0.461	1.01423e-19	25	HOMER1
