# Supplementary material for: Unraveling the transcriptomic signatures of Parkinson’s disease and major depression using single-cell and bulk data
Source: Front Aging Neurosci. 2023 Nov 7;15:1273855. doi: 10.3389/fnagi.2023.1273855 (PMC10664927; doi:10.3389/fnagi.2023.1273855)
Supplement: Supplementary file 1 [file Supplementary_Material.zip › Supplementary_Material/Supplementary File 2_Table_2_DEGs_betweeen_the_8_cell_types.xlsx]

## Sheet: Table 2_cells_markers_filtered
Supplementary File 2
Table 2: DEGs between the 8 cell types
p_val	avg_log2FC	pct.1	pct.2	p_val_adj	Cell type	gene
0	4.25902	0.875	0.226	0	MIGRO	SPP1
0	4.00657	0.889	0.181	0	MIGRO	RUNX1
0	3.98436	0.856	0.036	0	MIGRO	DOCK8
0	3.93208	0.891	0.148	0	MIGRO	ARHGAP24
0	3.79477	0.964	0.526	0	MIGRO	PLXDC2
0	3.77285	0.823	0.027	0	MIGRO	APBB1IP
0	3.70342	0.866	0.177	0	MIGRO	ST6GAL1
0	3.4661	0.474	0.029	0	MIGRO	CCDC26
0	3.45676	0.575	0.188	0	MIGRO	TMEM163
0	3.41531	0.916	0.291	0	MIGRO	CHST11
0	3.38873	0.836	0.198	0	MIGRO	DENND3
0	3.3692	0.783	0.03	0	MIGRO	TBXAS1
0	3.33957	0.768	0.023	0	MIGRO	SLCO2B1
0	3.32143	0.846	0.331	0	MIGRO	SH3RF3
0	3.2862	0.758	0.027	0	MIGRO	ADAM28
0	3.2703	0.707	0.072	0	MIGRO	TGFBR1
0	3.25069	0.562	0.013	0	MIGRO	SRGN
0	3.21555	0.392	0.034	0	MIGRO	F13A1
0	3.21001	0.768	0.019	0	MIGRO	PTPRC
0	3.16743	0.878	0.346	0	MIGRO	SRGAP2
0	3.13802	0.935	0.243	0	MIGRO	SLC1A3
0	3.12741	0.713	0.032	0	MIGRO	RBM47
0	3.12435	0.691	0.152	0	MIGRO	ACSL1
0	3.11931	0.776	0.096	0	MIGRO	ARHGAP15
0	3.10174	0.743	0.083	0	MIGRO	ZFP36L1
0	3.09635	0.828	0.255	0	MIGRO	BMP2K
0	3.08117	0.789	0.082	0	MIGRO	DOCK2
0	3.06556	0.669	0.017	0	MIGRO	SLC11A1
0	3.05868	0.708	0.042	0	MIGRO	PALD1
0	3.05726	0.681	0.021	0	MIGRO	SLC2A5
0	3.04847	0.863	0.334	0	MIGRO	ETV6
0	3.02295	0.732	0.139	0	MIGRO	LHFPL2
0	3.00209	0.81	0.229	0	MIGRO	MAML3
0	2.98755	0.719	0.032	0	MIGRO	INPP5D
0	2.98341	0.785	0.145	0	MIGRO	DISC1
0	2.95991	0.656	0.019	0	MIGRO	CD74
0	2.93594	0.749	0.121	0	MIGRO	ATP8B4
0	2.92349	0.702	0.035	0	MIGRO	LYN
0	2.9127	0.645	0.006	0	MIGRO	TLR2
0	2.89752	0.669	0.022	0	MIGRO	C3
0	2.86404	0.726	0.015	0	MIGRO	RHBDF2
0	2.84424	0.83	0.294	0	MIGRO	FKBP5
0	2.84283	0.771	0.215	0	MIGRO	BACH1
0	2.83878	0.723	0.216	0	MIGRO	NCK2
0	2.82807	0.582	0.007	0	MIGRO	SCIN
0	2.82127	0.631	0.01	0	MIGRO	IKZF1
0	2.81354	0.697	0.014	0	MIGRO	CSF1R
0	2.80606	0.465	0.006	0	MIGRO	RGS1
0	2.76918	0.879	0.508	0	MIGRO	FOXN3
0	2.74907	0.87	0.393	0	MIGRO	ITPR2
0	2.74212	0.626	0.016	0	MIGRO	PIK3AP1
0	2.72857	0.775	0.288	0	MIGRO	HS3ST4
0	2.72067	0.813	0.308	0	MIGRO	SFMBT2
0	2.72014	0.789	0.194	0	MIGRO	ZFHX3
0	2.71926	0.657	0.009	0	MIGRO	SYK
0	2.71346	0.803	0.242	0	MIGRO	FGD4
0	2.69536	0.685	0.215	0	MIGRO	IPCEF1
0	2.692	0.68	0.089	0	MIGRO	AOAH
0	2.68725	0.61	0.01	0	MIGRO	TNFRSF1B
0	2.64702	0.905	0.591	0	MIGRO	MEF2A
0	2.64386	0.644	0.013	0	MIGRO	FLI1
0	2.64233	0.732	0.213	0	MIGRO	CTSB
0	2.63356	0.667	0.067	0	MIGRO	RIN3
0	2.63148	0.673	0.285	0	MIGRO	SAT1
0	2.61554	0.719	0.245	0	MIGRO	SRGAP1
0	2.60773	0.773	0.309	0	MIGRO	MGAT4A
0	2.59719	0.735	0.234	0	MIGRO	SRGAP2B
0	2.57797	0.557	0.022	0	MIGRO	SAMSN1
0	2.57348	0.634	0.032	0	MIGRO	NFATC2
0	2.56681	0.64	0.084	0	MIGRO	ABCC4
0	2.55446	0.638	0.018	0	MIGRO	SP100
0	2.54475	0.682	0.215	0	MIGRO	TBC1D14
0	2.54146	0.727	0.263	0	MIGRO	PAG1
0	2.52927	0.589	0.097	0	MIGRO	MERTK
0	2.50695	0.376	0.004	0	MIGRO	CD163
0	2.50432	0.978	0.442	0	MIGRO	NEAT1
0	2.4977	0.473	0.01	0	MIGRO	HAMP
0	2.49761	0.72	0.219	0	MIGRO	CYFIP1
0	2.48831	0.953	0.761	0	MIGRO	DOCK4
0	2.47702	0.504	0.026	0	MIGRO	FAM129A
0	2.46099	0.407	0.096	0	MIGRO	PADI2
0	2.45713	0.676	0.245	0	MIGRO	HIF1A
0	2.45121	0.779	0.265	0	MIGRO	AKAP13
0	2.4455	0.517	0.029	0	MIGRO	MAP3K8
0	2.44092	0.816	0.413	0	MIGRO	PTPRE
0	2.42567	0.879	0.606	0	MIGRO	LDLRAD4
0	2.42425	0.838	0.394	0	MIGRO	SLC9A9
0	2.41148	0.854	0.305	0	MIGRO	MAML2
0	2.40531	0.583	0.022	0	MIGRO	ALOX5
0	2.40524	0.616	0.05	0	MIGRO	LPCAT2
0	2.39573	0.8	0.396	0	MIGRO	TBC1D22A
0	2.38576	0.631	0.068	0	MIGRO	IFI16
0	2.37948	0.463	0.045	0	MIGRO	RNF144B
0	2.37678	0.532	0.04	0	MIGRO	BNC2
0	2.36637	0.89	0.687	0	MIGRO	SSH2
0	2.36058	0.418	0.158	0	MIGRO	NAMPT
0	2.34532	0.546	0.024	0	MIGRO	TGFBR2
0	2.33907	0.667	0.167	0	MIGRO	SUSD6
0	2.32888	0.671	0.286	0	MIGRO	PTPN2
0	2.31548	0.688	0.241	0	MIGRO	SKAP2
0	2.31323	0.696	0.241	0	MIGRO	GRB2
0	2.30577	0.546	0.024	0	MIGRO	ALPK1
0	2.30001	0.546	0.176	0	MIGRO	RASSF8
0	2.2876	0.425	0.13	0	MIGRO	SLC2A3
0	2.27363	0.683	0.293	0	MIGRO	SMAP2
0	2.27317	0.56	0.011	0	MIGRO	HCLS1
0	2.25439	0.483	0.003	0	MIGRO	MS4A6A
0	2.2523	0.524	0.045	0	MIGRO	ENTPD1
0	2.24958	0.542	0.034	0	MIGRO	LY86
0	2.24496	0.552	0.036	0	MIGRO	RREB1
0	2.24027	0.497	0.03	0	MIGRO	ARHGAP25
0	2.23595	0.819	0.428	0	MIGRO	ANKRD44
0	2.23216	0.547	0.008	0	MIGRO	SH3TC1
0	2.22174	0.922	0.639	0	MIGRO	ARHGAP26
0	2.21029	0.547	0.014	0	MIGRO	IL4R
0	2.21023	0.47	0.011	0	MIGRO	STAB1
0	2.20744	0.723	0.285	0	MIGRO	NAIP
0	2.20412	0.744	0.406	0	MIGRO	ANKS1A
0	2.19803	0.522	0.005	0	MIGRO	FGD2
0	2.19496	0.629	0.146	0	MIGRO	RAB31
0	2.19112	0.529	0.013	0	MIGRO	HCK
0	2.18251	0.807	0.447	0	MIGRO	ABR
0	2.18108	0.519	0.007	0	MIGRO	C1QC
0	2.16233	0.531	0.008	0	MIGRO	C1QB
0	2.14485	0.562	0.037	0	MIGRO	MYO1F
0	2.14408	0.614	0.181	0	MIGRO	PPARD
0	2.13664	0.675	0.238	0	MIGRO	ARHGAP22
0	2.13424	0.663	0.18	0	MIGRO	FOXP2
0	2.12353	0.833	0.621	0	MIGRO	KCNQ3
0	2.11094	0.608	0.263	0	MIGRO	PFKFB3
0	2.1054	0.59	0.201	0	MIGRO	CHSY1
0	2.10221	0.501	0.02	0	MIGRO	IRAK3
0	2.10169	0.305	0.01	0	MIGRO	FCGBP
0	2.09756	0.523	0.011	0	MIGRO	WDFY4
0	2.08489	0.52	0.009	0	MIGRO	LAPTM5
0	2.08391	0.867	0.617	0	MIGRO	EPB41L2
0	2.07285	0.351	0.05	0	MIGRO	HIF1A-AS2
0	2.07082	0.564	0.111	0	MIGRO	APOE
0	2.06723	0.642	0.259	0	MIGRO	SLC25A37
0	2.06288	0.474	0.016	0	MIGRO	BLNK
0	2.0607	0.502	0.13	0	MIGRO	CEBPD
0	2.04688	0.499	0.032	0	MIGRO	LPAR6
0	2.04684	0.541	0.121	0	MIGRO	RUNX2
0	2.04142	0.385	0.004	0	MIGRO	IRF8
0	2.03088	0.587	0.104	0	MIGRO	TNS3
0	2.02677	0.582	0.137	0	MIGRO	DOCK11
0	2.0163	0.8	0.515	0	MIGRO	PTPRJ
0	2.01482	0.772	0.517	0	MIGRO	SORL1
0	2.01217	0.392	0.021	0	MIGRO	MSR1
0	2.00848	0.547	0.168	0	MIGRO	PELI1
0	2.00575	0.448	0.036	0	MIGRO	CPED1
0	4.68262	0.982	0.17	0	OLIGO	PLP1
0	4.67809	0.982	0.086	0	OLIGO	ST18
0	3.87557	0.978	0.209	0	OLIGO	RNF220
0	3.84413	0.993	0.384	0	OLIGO	MBP
0	3.7061	0.989	0.366	0	OLIGO	PIP4K2A
0	3.63807	0.955	0.111	0	OLIGO	TMEM144
0	3.61735	0.991	0.489	0	OLIGO	CTNNA3
0	3.36295	0.949	0.093	0	OLIGO	C10orf90
0	3.31599	0.937	0.071	0	OLIGO	ENPP2
0	3.29016	0.942	0.107	0	OLIGO	CLMN
0	3.28224	0.867	0.069	0	OLIGO	MOBP
0	3.26437	0.949	0.168	0	OLIGO	TF
0	3.25968	0.963	0.148	0	OLIGO	DOCK5
0	3.25063	0.987	0.544	0	OLIGO	SLC44A1
0	3.22103	0.882	0.103	0	OLIGO	CERCAM
0	3.04476	0.977	0.445	0	OLIGO	PRUNE2
0	3.01945	0.98	0.416	0	OLIGO	PHLPP1
0	3.01615	0.952	0.262	0	OLIGO	NCKAP5
0	3.01556	0.864	0.129	0	OLIGO	CNP
0	3.00394	0.971	0.396	0	OLIGO	TMTC2
0	2.95511	0.895	0.096	0	OLIGO	KCNH8
0	2.93748	0.938	0.17	0	OLIGO	FRMD4B
0	2.914	0.808	0.037	0	OLIGO	CNDP1
0	2.90765	0.91	0.27	0	OLIGO	QDPR
0	2.90753	0.956	0.507	0	OLIGO	MAN2A1
0	2.89949	0.908	0.129	0	OLIGO	PLEKHH1
0	2.88786	0.759	0.03	0	OLIGO	LINC01608
0	2.88431	0.978	0.329	0	OLIGO	DOCK10
0	2.84159	0.991	0.599	0	OLIGO	PDE4B
0	2.82824	0.865	0.057	0	OLIGO	COL4A5
0	2.82746	0.985	0.642	0	OLIGO	TTLL7
0	2.81463	0.836	0.036	0	OLIGO	SLCO1A2
0	2.80086	0.768	0.104	0	OLIGO	PALM2
0	2.79972	0.951	0.324	0	OLIGO	TMEM165
0	2.79924	0.823	0.042	0	OLIGO	LINC00639
0	2.7944	0.982	0.493	0	OLIGO	EDIL3
0	2.79104	0.855	0.041	0	OLIGO	MOG
0	2.78534	0.901	0.145	0	OLIGO	CNTN2
0	2.77974	0.857	0.059	0	OLIGO	UGT8
0	2.77037	0.981	0.501	0	OLIGO	SHTN1
0	2.76791	0.848	0.063	0	OLIGO	LPAR1
0	2.7597	0.963	0.518	0	OLIGO	PLCL1
0	2.75445	0.87	0.075	0	OLIGO	DAAM2
0	2.74638	0.876	0.188	0	OLIGO	CLDND1
0	2.73656	0.817	0.03	0	OLIGO	ABCA8
0	2.73582	0.984	0.551	0	OLIGO	ELMO1
0	2.73247	0.923	0.229	0	OLIGO	CREB5
0	2.73048	0.841	0.069	0	OLIGO	FAM107B
0	2.71877	0.992	0.566	0	OLIGO	QKI
0	2.69743	0.934	0.357	0	OLIGO	PDE1C
0	2.69072	0.923	0.27	0	OLIGO	PXK
0	2.68655	0.963	0.497	0	OLIGO	FRYL
0	2.67133	0.895	0.21	0	OLIGO	LAMP2
0	2.66825	0.88	0.195	0	OLIGO	AMER2
0	2.65518	0.836	0.116	0	OLIGO	CRYAB
0	2.6276	0.948	0.319	0	OLIGO	ABCA2
0	2.60441	0.985	0.661	0	OLIGO	SLC24A2
0	2.58007	0.805	0.047	0	OLIGO	ANLN
0	2.56959	0.847	0.112	0	OLIGO	CDK18
0	2.56227	0.812	0.127	0	OLIGO	HHIP
0	2.5413	0.96	0.247	0	OLIGO	ZNF536
0	2.53265	0.735	0.073	0	OLIGO	PIEZO2
0	2.50933	0.723	0.032	0	OLIGO	MAG
0	2.50839	0.834	0.093	0	OLIGO	BCAS1
0	2.45949	0.793	0.041	0	OLIGO	MYRF
0	2.45556	0.788	0.064	0	OLIGO	SHROOM4
0	2.43575	0.812	0.064	0	OLIGO	TTYH2
0	2.43159	0.773	0.14	0	OLIGO	PCSK6
0	2.4281	0.904	0.342	0	OLIGO	PDE8A
0	2.39799	0.653	0.03	0	OLIGO	LRP2
0	2.39092	0.98	0.623	0	OLIGO	MAP7
0	2.37896	0.869	0.153	0	OLIGO	DOCK1
0	2.37099	0.913	0.379	0	OLIGO	SLAIN1
0	2.3355	0.774	0.044	0	OLIGO	FA2H
0	2.33008	0.748	0.083	0	OLIGO	SCD
0	2.32859	0.726	0.025	0	OLIGO	NKX6-2
0	2.31546	0.943	0.437	0	OLIGO	GAB1
0	2.30802	0.908	0.375	0	OLIGO	SGK1
0	2.28501	0.682	0.066	0	OLIGO	VRK2
0	2.28041	0.911	0.394	0	OLIGO	SLCO3A1
0	2.27771	0.888	0.252	0	OLIGO	HIPK2
0	2.26941	0.802	0.138	0	OLIGO	NDRG1
0	2.26645	0.725	0.041	0	OLIGO	MAL
0	2.26027	0.89	0.475	0	OLIGO	KLHL32
0	2.25704	0.948	0.517	0	OLIGO	ARAP2
0	2.23988	0.587	0.025	0	OLIGO	OPALIN
0	2.23597	0.94	0.485	0	OLIGO	DIP2B
0	2.23451	0.856	0.171	0	OLIGO	GPRC5B
0	2.22902	0.938	0.596	0	OLIGO	UNC5C
0	2.22024	0.702	0.026	0	OLIGO	CD22
0	2.20922	0.62	0.072	0	OLIGO	LINC00609
0	2.20752	0.772	0.089	0	OLIGO	PLA2G16
0	2.20677	0.702	0.094	0	OLIGO	LINC00320
0	2.20532	0.748	0.105	0	OLIGO	PLD1
0	2.20464	0.463	0.068	0	OLIGO	LINC01170
0	2.20247	0.666	0.09	0	OLIGO	KIF6
0	2.19094	0.678	0.083	0	OLIGO	HAPLN2
0	2.19022	0.665	0.021	0	OLIGO	FOLH1
0	2.18675	0.796	0.173	0	OLIGO	SUN2
0	2.18573	0.961	0.431	0	OLIGO	SPOCK3
0	2.15511	0.784	0.137	0	OLIGO	PHLDB1
0	2.15047	0.674	0.022	0	OLIGO	SH3TC2
0	2.14444	0.83	0.226	0	OLIGO	MTUS1
0	2.14341	0.996	0.846	0	OLIGO	IL1RAPL1
0	2.14029	0.859	0.332	0	OLIGO	APLP1
0	2.14026	0.78	0.108	0	OLIGO	MEGF10
0	2.13034	0.685	0.066	0	OLIGO	EFHD1
0	2.1292	0.802	0.21	0	OLIGO	ADIPOR2
0	2.12859	0.756	0.199	0	OLIGO	POLR2F
0	2.12236	0.824	0.178	0	OLIGO	HIP1
0	2.11808	0.971	0.58	0	OLIGO	TCF12
0	2.11551	0.986	0.789	0	OLIGO	SIK3
0	2.08215	0.87	0.275	0	OLIGO	USP54
0	2.07721	0.491	0.044	0	OLIGO	SLC5A11
0	2.07595	0.755	0.097	0	OLIGO	RFTN2
0	2.07438	0.909	0.634	0	OLIGO	SPOCK1
0	2.06273	0.791	0.164	0	OLIGO	FGFR2
0	2.05747	0.989	0.842	0	OLIGO	PPP2R2B
0	2.04602	0.899	0.409	0	OLIGO	SORT1
0	2.04177	0.982	0.688	0	OLIGO	FRMD5
0	2.04153	0.604	0.041	0	OLIGO	CARNS1
0	2.04122	0.931	0.487	0	OLIGO	NFASC
0	2.02427	0.694	0.061	0	OLIGO	PLLP
0	2.0213	0.497	0.068	0	OLIGO	AC012593.1
0	2.01724	0.871	0.22	0	OLIGO	FBXL7
0	2.67431	0.949	0.342	0	EX	RALYL
0	2.56703	0.975	0.688	0	EX	KCNIP4
0	2.41443	0.933	0.375	0	EX	CHN1
0	2.40102	0.909	0.265	0	EX	LDB2
0	2.33938	0.779	0.126	0	EX	NRGN
0	2.27577	0.598	0.106	0	EX	CBLN2
0	2.26993	0.777	0.151	0	EX	ENC1
0	2.22944	0.792	0.219	0	EX	FAM19A1
0	2.04253	0.752	0.172	0	EX	CADPS2
0	3.29758	0.752	0.195	0	INH	GRIK1
0	3.15595	0.875	0.212	0	INH	ZNF385D
0	3.03732	0.924	0.559	0	INH	ERBB4
0	2.93676	0.568	0.312	0	INH	ADARB2
0	2.87979	0.877	0.348	0	INH	GRIP1
0	2.73603	0.67	0.123	0	INH	NXPH1
0	2.39013	0.669	0.352	0	INH	SGCZ
0	2.27303	0.64	0.225	0	INH	SYNPR
0	2.23773	0.635	0.026	0	INH	DLX6-AS1
0	2.2063	0.749	0.072	0	INH	GAD1
0	2.16957	0.297	0.094	0	INH	RELN
0	2.14187	0.665	0.234	0	INH	THSD7A
0	2.06732	0.304	0.037	0	INH	CXCL14
0	5.03356	0.959	0.309	0	ASTRO	SLC1A2
0	4.58017	0.964	0.182	0	ASTRO	ADGRV1
0	4.19153	0.954	0.284	0	ASTRO	GPC5
0	3.69535	0.797	0.052	0	ASTRO	GFAP
0	3.34749	0.958	0.375	0	ASTRO	PITPNC1
0	3.33158	0.915	0.229	0	ASTRO	RYR3
0	3.30239	0.744	0.047	0	ASTRO	RNF219-AS1
0	3.26701	0.947	0.233	0	ASTRO	SLC1A3
0	3.16857	0.668	0.088	0	ASTRO	MT2A
0	3.09002	0.871	0.236	0	ASTRO	ZNRF3
0	3.08537	0.764	0.034	0	ASTRO	AQP4
0	3.0068	0.865	0.216	0	ASTRO	GLIS3
0	3.00029	0.971	0.656	0	ASTRO	DTNA
0	2.98719	0.592	0.103	0	ASTRO	HPSE2
0	2.98379	0.838	0.208	0	ASTRO	SLC4A4
0	2.9493	0.819	0.073	0	ASTRO	ATP1A2
0	2.87097	0.832	0.174	0	ASTRO	NKAIN3
0	2.85037	0.773	0.095	0	ASTRO	TPD52L1
0	2.84603	0.822	0.119	0	ASTRO	RFX4
0	2.84376	0.795	0.077	0	ASTRO	BMPR1B
0	2.80617	0.797	0.159	0	ASTRO	LRIG1
0	2.79576	0.89	0.21	0	ASTRO	PARD3
0	2.77328	0.703	0.019	0	ASTRO	GJA1
0	2.76839	0.928	0.442	0	ASTRO	MSI2
0	2.74463	0.832	0.157	0	ASTRO	PREX2
0	2.74424	0.781	0.115	0	ASTRO	COL5A3
0	2.71169	0.774	0.067	0	ASTRO	NHSL1
0	2.66066	0.71	0.044	0	ASTRO	RGS20
0	2.64993	0.683	0.069	0	ASTRO	GNA14
0	2.63154	0.823	0.149	0	ASTRO	PARD3B
0	2.62239	0.605	0.014	0	ASTRO	LINC00499
0	2.60424	0.682	0.155	0	ASTRO	CABLES1
0	2.60319	0.888	0.467	0	ASTRO	CLU
0	2.5686	0.738	0.029	0	ASTRO	FGFR3
0	2.56447	0.727	0.115	0	ASTRO	CST3
0	2.54197	0.686	0.03	0	ASTRO	RANBP3L
0	2.54171	0.633	0.018	0	ASTRO	FAM189A2
0	2.52405	0.708	0.024	0	ASTRO	STON2
0	2.52355	0.761	0.072	0	ASTRO	HIF3A
0	2.51322	0.61	0.011	0	ASTRO	SLC14A1
0	2.49435	0.968	0.435	0	ASTRO	NEAT1
0	2.48874	0.577	0.021	0	ASTRO	F3
0	2.46948	0.967	0.739	0	ASTRO	GPM6A
0	2.46185	0.823	0.238	0	ASTRO	GLUL
0	2.45981	0.827	0.295	0	ASTRO	AHCYL1
0	2.45715	0.92	0.482	0	ASTRO	SOX5
0	2.44089	0.592	0.044	0	ASTRO	ZNF98
0	2.41206	0.678	0.017	0	ASTRO	PRDM16
0	2.3998	0.707	0.084	0	ASTRO	LINC00299
0	2.38205	0.822	0.301	0	ASTRO	SFXN5
0	2.37764	0.853	0.404	0	ASTRO	AHCYL2
0	2.37513	0.445	0.014	0	ASTRO	ANGPTL4
0	2.36883	0.775	0.14	0	ASTRO	ITPKB
0	2.36353	0.982	0.736	0	ASTRO	NPAS3
0	2.35777	0.674	0.066	0	ASTRO	SPON1
0	2.3371	0.709	0.095	0	ASTRO	APOE
0	2.31553	0.71	0.135	0	ASTRO	ATP1B2
0	2.29826	0.916	0.408	0	ASTRO	CDH20
0	2.27774	0.758	0.314	0	ASTRO	TRPM3
0	2.26951	0.647	0.035	0	ASTRO	ALDH1L1
0	2.26458	0.678	0.238	0	ASTRO	MT3
0	2.25542	0.922	0.605	0	ASTRO	TNIK
0	2.25275	0.666	0.059	0	ASTRO	FAM107A
0	2.24095	0.648	0.021	0	ASTRO	GLI3
0	2.23941	0.915	0.557	0	ASTRO	ADCY2
0	2.22853	0.67	0.048	0	ASTRO	SLC7A11
0	2.22588	0.976	0.756	0	ASTRO	CTNNA2
0	2.21936	0.969	0.791	0	ASTRO	MACF1
0	2.20784	0.964	0.721	0	ASTRO	RORA
0	2.20203	0.329	0.008	0	ASTRO	MT1G
0	2.1938	0.688	0.125	0	ASTRO	CACHD1
0	2.19079	0.925	0.509	0	ASTRO	NFIA
0	2.18764	0.941	0.609	0	ASTRO	SORBS1
0	2.15911	0.711	0.094	0	ASTRO	ACSS1
0	2.11872	0.682	0.097	0	ASTRO	ATP13A4
0	2.09471	0.837	0.47	0	ASTRO	CPE
0	2.07176	0.457	0.021	0	ASTRO	MT1E
0	2.06998	0.866	0.445	0	ASTRO	TRPS1
0	2.04397	0.92	0.589	0	ASTRO	NEBL
0	2.04169	0.602	0.059	0	ASTRO	PAMR1
0	2.0386	0.624	0.019	0	ASTRO	ACSBG1
0	2.03637	0.752	0.222	0	ASTRO	TCF7L2
0	2.03536	0.868	0.513	0	ASTRO	FYN
0	2.02571	0.633	0.046	0	ASTRO	SLC25A18
0	2.02228	0.73	0.251	0	ASTRO	LGI1
0	2.01411	0.638	0.055	0	ASTRO	ARHGEF26
0	4.78967	0.983	0.181	0	OPC	LHFPL3
0	4.27178	0.949	0.067	0	OPC	VCAN
0	3.99574	0.974	0.442	0	OPC	TNR
0	3.90923	0.972	0.22	0	OPC	PTPRZ1
0	3.62602	0.977	0.278	0	OPC	PCDH15
0	3.39977	0.906	0.14	0	OPC	SEMA5A
0	3.39408	0.9	0.078	0	OPC	MEGF11
0	3.22049	0.869	0.079	0	OPC	SMOC1
0	3.01329	0.984	0.637	0	OPC	DSCAM
0	2.97237	0.936	0.215	0	OPC	LUZP2
0	2.88631	0.931	0.399	0	OPC	XYLT1
0	2.7404	0.939	0.228	0	OPC	SOX6
0	2.71551	0.898	0.236	0	OPC	TMEM132C
0	2.57304	0.9	0.193	0	OPC	LINC00511
0	2.55476	0.929	0.423	0	OPC	EPN2
0	2.50446	0.983	0.745	0	OPC	LRRC4C
0	2.49717	0.955	0.498	0	OPC	SLC35F1
0	2.47401	0.921	0.331	0	OPC	DGKG
0	2.41277	0.931	0.296	0	OPC	CHST11
0	2.3208	0.947	0.513	0	OPC	MMP16
0	2.27011	0.59	0.067	0	OPC	MIR3681HG
0	2.26958	0.924	0.373	0	OPC	CA10
0	2.25441	0.728	0.068	0	OPC	PLPP4
0	2.25252	0.89	0.305	0	OPC	KAT2B
0	2.23578	0.739	0.029	0	OPC	STK32A
0	2.21431	0.895	0.387	0	OPC	OPHN1
0	2.17944	0.844	0.243	0	OPC	ZNF462
0	2.12863	0.916	0.198	0	OPC	NXPH1
0	2.12102	0.904	0.384	0	OPC	BRINP3
0	2.11641	0.699	0.025	0	OPC	COL9A1
0	2.08281	0.767	0.196	0	OPC	ALK
0	2.07696	0.772	0.132	0	OPC	BCAN
0	2.04106	0.907	0.494	0	OPC	ZFPM2
0	2.01919	0.735	0.071	0	OPC	SULF2
0	4.73497	0.455	0.035	0	ENDO	FLT1
0	3.81287	0.437	0.051	0	ENDO	ADAMTS9
0	3.48824	0.394	0.023	0	ENDO	ATP10A
0	3.46119	0.392	0.003	0	ENDO	CLDN5
0	3.39387	0.419	0.043	0	ENDO	ANO2
0	3.23355	0.482	0.011	0	ENDO	EBF1
0	3.13183	0.526	0.033	0	ENDO	EPAS1
0	3.13026	0.606	0.1	0	ENDO	SVIL
0	3.00726	0.673	0.114	0	ENDO	ARHGAP29
0	2.97491	0.583	0.085	0	ENDO	COBLL1
0	2.88368	0.457	0.004	0	ENDO	CFH
0	2.68767	0.486	0.045	0	ENDO	IGFBP7
0	2.63794	0.429	0.046	0	ENDO	RBPMS
0	2.58653	0.478	0.009	0	ENDO	ITIH5
0	2.51032	0.539	0.088	0	ENDO	TNS1
0	2.41573	0.465	0.056	0	ENDO	PRKCH
0	2.36425	0.413	0.004	0	ENDO	LEF1
0	2.33391	0.571	0.095	0	ENDO	SYNE2
0	2.17818	0.301	0.023	0	ENDO	SLC6A13
0	2.15797	0.402	0.032	0	ENDO	ITGA1
0	2.11836	0.53	0.062	0	ENDO	UACA
0	2.0944	0.297	0.018	0	ENDO	DCN
0	2.03471	0.299	0.002	0	ENDO	TGM2
0	2.00554	0.317	0.022	0	ENDO	NID1
3.95998e-305	2.30613	0.274	0.022	7.95679e-301	ENDO	SLC6A12
6.11178e-285	3.29301	0.352	0.039	1.22804e-280	ENDO	VWF
3.18214e-283	2.26271	0.486	0.076	6.39387e-279	ENDO	FN1
1.27587e-260	2.27092	0.329	0.037	2.56361e-256	ENDO	CGNL1
2.5506e-259	2.00088	0.35	0.04	5.12493e-255	ENDO	IL4R
7.09315e-254	2.42282	0.307	0.033	1.42523e-249	ENDO	ERG
2.4362e-249	2.15157	0.36	0.044	4.89505e-245	ENDO	FLI1
1.48555e-230	2.46586	0.965	0.467	2.98493e-226	ENDO	NEAT1
7.06327e-215	2.74328	0.37	0.056	1.41922e-210	ENDO	COLEC12
6.78136e-209	2.34561	0.346	0.05	1.36258e-204	ENDO	PODXL
5.4368e-202	3.06947	0.451	0.086	1.09242e-197	ENDO	SLC7A11
6.88163e-202	2.50679	0.492	0.106	1.38273e-197	ENDO	WWTR1
1.39587e-197	3.19422	0.384	0.066	2.80471e-193	ENDO	ABCB1
2.28988e-192	2.54087	0.382	0.064	4.60106e-188	ENDO	HIF1A-AS2
2.75556e-191	2.09599	0.35	0.055	5.53674e-187	ENDO	SLC2A1
1.45197e-184	2.42706	0.695	0.249	2.91744e-180	ENDO	UTRN
7.96389e-172	2.17843	0.711	0.251	1.60019e-167	ENDO	PARD3
4.78554e-171	2.10228	0.476	0.11	9.61558e-167	ENDO	DUSP1
1.44818e-166	2.17944	0.289	0.043	2.90982e-162	ENDO	SLCO4A1
2.02129e-157	2.47332	0.476	0.122	4.06138e-153	ENDO	NXN
1.8401e-155	2.239	0.368	0.071	3.69732e-151	ENDO	PHLDB2
7.53782e-152	2.43636	0.268	0.04	1.51458e-147	ENDO	RNF152
3.59886e-150	2.09666	0.402	0.09	7.23119e-146	ENDO	LAMA4
1.02704e-148	2.24203	0.512	0.147	2.06364e-144	ENDO	CEBPD
1.63046e-146	2.79699	0.463	0.119	3.27609e-142	ENDO	ATP1A2
1.6332e-146	2.84257	0.423	0.103	3.28159e-142	ENDO	EGFL7
3.99241e-137	2.82771	0.384	0.089	8.02196e-133	ENDO	MECOM
7.08067e-134	2.22299	0.327	0.064	1.42272e-129	ENDO	BNC2
3.99437e-133	2.05103	0.404	0.1	8.02588e-129	ENDO	NFKBIA
6.7709e-127	2.54905	0.756	0.48	1.36048e-122	ENDO	TACC1
5.41525e-124	2.41453	0.589	0.227	1.08809e-119	ENDO	ADAMTS9-AS2
1.87187e-119	2.60434	0.49	0.158	3.76114e-115	ENDO	EPS8
3.31267e-119	2.38291	0.5	0.164	6.65615e-115	ENDO	B2M
5.7127e-118	2.74224	0.415	0.118	1.14785e-113	ENDO	THSD4
1.12232e-117	2.61163	0.331	0.074	2.25507e-113	ENDO	COL4A1
1.27243e-114	2.59856	0.437	0.131	2.5567e-110	ENDO	PLEKHG1
1.33183e-100	2.00989	0.577	0.251	2.67605e-96	ENDO	LDLRAD3
4.68538e-92	2.15852	0.289	0.069	9.41434e-88	ENDO	PDGFRB
1.10989e-84	3.13109	0.583	0.294	2.2301e-80	ENDO	LAMA2
9.34844e-80	2.89131	0.382	0.135	1.87838e-75	ENDO	ELOVL7
5.58015e-77	2.71856	0.575	0.329	1.12122e-72	ENDO	BSG
5.29825e-75	2.42434	0.368	0.127	1.06458e-70	ENDO	COL4A2
2.11518e-73	2.10554	0.447	0.19	4.25003e-69	ENDO	SCARB1
1.77373e-72	2.22394	0.52	0.269	3.56396e-68	ENDO	PLCB4
1.24014e-54	2.56155	0.331	0.13	2.49181e-50	ENDO	SLC7A5
4.06259e-51	2.3377	0.522	0.325	8.16297e-47	ENDO	CRIM1
4.36618e-46	2.00736	0.569	0.418	8.77297e-42	ENDO	ESYT2
1.47953e-44	2.73408	0.26	0.096	2.97283e-40	ENDO	LINC01088
4.21758e-42	2.13828	0.486	0.312	8.47439e-38	ENDO	CALD1
1.1006e-31	4.18493	0.317	0.167	2.21144e-27	ENDO	CEMIP
2.10383e-30	2.08647	0.315	0.164	4.22722e-26	ENDO	SLC7A1
2.0826e-26	2.53578	0.49	0.407	4.18456e-22	ENDO	ST6GALNAC3
2.23197e-24	2.33911	0.512	0.41	4.48469e-20	ENDO	DLC1
6.2309e-24	2.16997	0.26	0.135	1.25197e-19	ENDO	SGPP2
1.10776e-16	2.2095	0.421	0.341	2.22581e-12	ENDO	ATP1B3
9.62259e-14	2.27405	0.409	0.365	1.93347e-09	ENDO	GALNT18
0	4.59046	0.961	0.055	0	TCELL	PTPRC
0	4.01222	0.807	0.064	0	TCELL	ETS1
0	3.98737	0.835	0.056	0	TCELL	PRKCH
0	3.96382	0.76	0.024	0	TCELL	SKAP1
0	3.6876	0.764	0.043	0	TCELL	SYTL3
0	3.68292	0.843	0.129	0	TCELL	ARHGAP15
0	3.66533	0.748	0.044	0	TCELL	IQGAP2
0	3.62805	0.866	0.04	0	TCELL	IKZF1
0	3.59978	0.689	0.062	0	TCELL	CD247
0	3.57777	0.571	0.054	0	TCELL	THEMIS
0	3.3306	0.689	0.006	0	TCELL	SLFN12L
0	3.27117	0.37	0.001	0	TCELL	IL7R
0	3.24966	0.646	0.01	0	TCELL	CYTIP
0	3.05652	0.591	0.049	0	TCELL	SAMD3
0	3.01777	0.583	0.003	0	TCELL	RUNX3
0	3.01714	0.63	0.063	0	TCELL	HLA-B
0	2.92593	0.61	0.007	0	TCELL	ITK
0	2.89024	0.484	0.032	0	TCELL	MCTP2
0	2.81681	0.583	0.028	0	TCELL	TNFAIP8
0	2.76463	0.559	0.028	0	TCELL	ITGA4
0	2.73553	0.547	0.027	0	TCELL	CD96
0	2.6509	0.591	0.048	0	TCELL	STK17B
0	2.63259	0.551	0.026	0	TCELL	LCP1
0	2.62211	0.524	0.011	0	TCELL	IKZF3
0	2.61753	0.394	0	0	TCELL	PRF1
0	2.60609	0.587	0.029	0	TCELL	CARD11
0	2.57433	0.567	0.023	0	TCELL	CD44
0	2.55349	0.445	0.012	0	TCELL	RHOH
0	2.5274	0.441	0.028	0	TCELL	TC2N
0	2.45468	0.433	0.011	0	TCELL	CXCR4
0	2.44432	0.587	0.052	0	TCELL	CD53
0	2.42483	0.382	0.005	0	TCELL	CD69
0	2.42334	0.571	0.038	0	TCELL	HLA-E
0	2.41437	0.728	0.077	0	TCELL	DOCK8
0	2.39446	0.441	0.018	0	TCELL	GRAP2
0	2.38745	0.567	0.049	0	TCELL	SP100
0	2.38336	0.563	0.044	0	TCELL	FLI1
0	2.35863	0.441	0.004	0	TCELL	ZAP70
0	2.34531	0.449	0.001	0	TCELL	CD2
0	2.3359	0.343	0.008	0	TCELL	DTHD1
0	2.20889	0.398	0.006	0	TCELL	PYHIN1
0	2.12521	0.413	0.021	0	TCELL	PTPN22
0	2.12288	0.457	0.031	0	TCELL	PIK3R5
0	2.08592	0.295	0.004	0	TCELL	CCL4
0	2.07851	0.339	0.008	0	TCELL	CLEC2B
0	2.01098	0.319	0.003	0	TCELL	TRG-AS1
0	2.00937	0.402	0.016	0	TCELL	TRAF3IP3
0	2.00291	0.283	0.001	0	TCELL	NKG7
3.0128e-303	2.39078	0.555	0.051	6.05362e-299	TCELL	ZC3HAV1
1.53382e-288	2.26838	0.398	0.027	3.08191e-284	TCELL	MYBL1
2.10368e-287	2.67647	0.642	0.075	4.22693e-283	TCELL	HLA-C
1.9388e-285	2.57964	0.547	0.054	3.89564e-281	TCELL	CLEC2D
1.01922e-263	3.38279	0.685	0.097	2.04792e-259	TCELL	SYNE2
1.01671e-255	3.71737	0.744	0.118	2.04288e-251	TCELL	AOAH
2.08683e-255	2.68609	0.76	0.117	4.19307e-251	TCELL	DOCK2
3.69215e-254	2.09213	0.465	0.042	7.41865e-250	TCELL	LCP2
8.24375e-253	2.98482	0.634	0.081	1.65642e-248	TCELL	ZFP36L2
9.09988e-253	2.24868	0.512	0.05	1.82844e-248	TCELL	TGFBR2
1.69092e-250	2.07622	0.472	0.043	3.39756e-246	TCELL	SLA
2.60883e-245	2.25378	0.583	0.066	5.24192e-241	TCELL	INPP5D
7.26588e-243	2.01316	0.382	0.029	1.45993e-238	TCELL	PRDM1
8.59379e-242	2.54528	0.587	0.073	1.72675e-237	TCELL	AKNA
1.06329e-241	2.2521	0.445	0.041	2.13648e-237	TCELL	NLRC5
1.33079e-240	2.26202	0.555	0.062	2.67396e-236	TCELL	NFATC2
5.80174e-228	2.61522	0.654	0.095	1.16574e-223	TCELL	IFI16
1.69125e-219	2.60468	0.606	0.086	3.39822e-215	TCELL	STK10
5.14275e-213	2.44904	0.535	0.067	1.03333e-208	TCELL	MSN
3.90233e-211	3.19447	0.78	0.164	7.84096e-207	TCELL	B2M
4.78362e-210	2.37169	0.461	0.048	9.61173e-206	TCELL	SAMSN1
1.33941e-209	2.90006	0.657	0.106	2.69129e-205	TCELL	TXNIP
1.35478e-205	2.7341	0.638	0.102	2.72216e-201	TCELL	GPRIN3
1.38488e-200	2.36294	0.504	0.063	2.78264e-196	TCELL	STK17A
7.19724e-196	3.08205	0.886	0.25	1.44614e-191	TCELL	UTRN
1.30651e-194	2.71431	0.606	0.097	2.62518e-190	TCELL	HLA-A
1.92832e-188	2.82989	0.63	0.11	3.87457e-184	TCELL	EMB
4.43454e-186	2.28152	0.441	0.05	8.91033e-182	TCELL	FAM129A
1.1729e-178	3.77008	0.874	0.285	2.3567e-174	TCELL	CBLB
6.11141e-159	3.11729	0.776	0.222	1.22797e-154	TCELL	CCND3
5.20208e-158	2.43141	0.543	0.093	1.04525e-153	TCELL	PRKCQ
9.95312e-157	3.6633	0.937	0.454	1.99988e-152	TCELL	PARP8
1.55351e-156	2.63322	0.492	0.075	3.12147e-152	TCELL	CDC14A
1.17975e-152	3.05693	0.764	0.221	2.37046e-148	TCELL	RNF213
3.6854e-151	2.35084	0.547	0.099	7.40507e-147	TCELL	CCDC88C
6.38113e-145	2.89081	0.929	0.447	1.28216e-140	TCELL	ANKRD44
9.38367e-132	2.37726	0.425	0.066	1.88546e-127	TCELL	ERN1
2.40487e-131	2.28365	0.646	0.156	4.8321e-127	TCELL	WIPF1
7.23896e-127	2.84469	0.933	0.667	1.45452e-122	TCELL	MBNL1
1.7885e-125	2.55592	0.555	0.122	3.59364e-121	TCELL	BTG1
1.00492e-123	2.8313	0.74	0.255	2.01919e-119	TCELL	STAT4
1.49863e-120	2.4556	0.843	0.322	3.0112e-116	TCELL	CHST11
1.58296e-120	2.28172	0.37	0.053	3.18063e-116	TCELL	MDFIC
1.82219e-118	3.18117	0.89	0.535	3.66132e-114	TCELL	FYN
3.20402e-111	3.42466	0.764	0.319	6.43783e-107	TCELL	CNOT6L
3.72452e-108	2.35435	0.76	0.29	7.48368e-104	TCELL	AKAP13
9.84622e-105	2.48935	0.512	0.118	1.9784e-100	TCELL	VAV3
3.034e-102	2.50369	0.713	0.253	6.09622e-98	TCELL	MTRNR2L12
2.04101e-101	2.04548	0.685	0.217	4.101e-97	TCELL	RUNX1
4.6547e-97	2.26994	0.476	0.11	9.35268e-93	TCELL	ZNF831
8.7761e-95	2.57698	0.815	0.461	1.76338e-90	TCELL	CDC42SE2
2.13515e-90	2.06054	0.839	0.411	4.29015e-86	TCELL	PITPNC1
1.05054e-87	2.2664	0.689	0.284	2.11084e-83	TCELL	STK4
5.34192e-87	2.68338	0.657	0.254	1.07335e-82	TCELL	EML4
6.73864e-87	2.01862	0.512	0.133	1.354e-82	TCELL	SUCLG2
5.61478e-86	2.27034	0.496	0.132	1.12818e-81	TCELL	RASGRP1
2.03069e-85	2.38619	0.559	0.172	4.08026e-81	TCELL	BCL11B
8.86826e-85	2.31072	0.752	0.383	1.7819e-80	TCELL	SLC38A1
7.5296e-84	2.09057	0.563	0.171	1.51292e-79	TCELL	ELF1
1.99401e-82	2.65147	0.78	0.472	4.00656e-78	TCELL	PPP2R5C
3.20745e-82	2.91537	0.764	0.43	6.44474e-78	TCELL	SMCHD1
6.44543e-82	2.18091	0.736	0.321	1.29508e-77	TCELL	FKBP5
6.27713e-79	2.33277	0.571	0.184	1.26126e-74	TCELL	FOXO1
7.2122e-75	2.31671	0.366	0.08	1.44915e-70	TCELL	KLRD1
1.31164e-70	2.08304	0.457	0.129	2.63547e-66	TCELL	PCED1B
1.94499e-69	2.12209	0.524	0.179	3.90806e-65	TCELL	KIAA1551
2.07435e-67	2.2762	0.677	0.334	4.16798e-63	TCELL	CYTH1
6.74837e-67	2.29265	0.622	0.28	1.35595e-62	TCELL	LINC00623
1.34982e-66	2.14309	0.587	0.239	2.71219e-62	TCELL	RAP1B
9.561e-66	2.22073	0.287	0.055	1.92109e-61	TCELL	TXK
1.10756e-64	2.12368	0.65	0.313	2.22543e-60	TCELL	SMAP2
1.5095e-59	2.01609	0.728	0.493	3.03303e-55	TCELL	RASA2
7.18227e-58	2.10461	0.606	0.287	1.44313e-53	TCELL	RAPGEF1
2.50173e-54	2.03664	0.63	0.338	5.02672e-50	TCELL	JAK1
8.64651e-54	2.15096	0.65	0.381	1.73734e-49	TCELL	PDE7A
3.14881e-53	2.14001	0.516	0.213	6.32689e-49	TCELL	RASA3
9.64768e-50	2.12777	0.555	0.263	1.93851e-45	TCELL	GNG2
9.02029e-46	2.64204	0.594	0.335	1.81245e-41	TCELL	PDE3B
4.897e-40	2.63287	0.622	0.407	9.83955e-36	TCELL	BCL2
