# Supplementary material for: Unraveling the transcriptomic signatures of Parkinson’s disease and major depression using single-cell and bulk data
Source: Front Aging Neurosci. 2023 Nov 7;15:1273855. doi: 10.3389/fnagi.2023.1273855 (PMC10664927; doi:10.3389/fnagi.2023.1273855)
Supplement: Supplementary file 1 [file Supplementary_Material.zip › Supplementary_Material/Supplementary_File 2_Table 3_Upregulated_DEGs_PD_compared_to_MDD.xlsx]

## Sheet: MIGRO
Supplementary File 2
Table 3: Upregulated DEGs of micorglia cells, PD compared to MDD
Gene Name	avg_log2FC	adj.P.Val	P.Value
NEAT1	2.40835	2.91745e-27	1.45197e-31
CHST11	2.61447	6.64657e-23	3.3079e-27
SH3RF3	3.43531	2.9652e-22	1.47574e-26
DENND3	3.00236	3.42263e-21	1.70339e-25
RUNX1	2.79573	8.58629e-21	4.27328e-25
SPP1	3.29863	2.16019e-20	1.0751e-24
FKBP5	2.97388	8.41949e-20	4.19026e-24
ARHGAP26	1.95359	1.18589e-17	5.90202e-22
PLXDC2	1.55047	1.69758e-17	8.44862e-22
SLC1A3	2.09758	9.46792e-17	4.71205e-21
ETV6	2.26092	9.55552e-17	4.75565e-21
BACH1	2.71333	3.45372e-16	1.71886e-20
SSH2	1.91635	1.46235e-15	7.2779e-20
PTPRC	2.32104	1.5721e-14	7.8241e-19
NCK2	2.68426	1.77764e-14	8.84708e-19
TLR2	2.84724	3.67284e-14	1.82792e-18
ACSL1	2.98454	1.32388e-13	6.58877e-18
SLC11A1	2.41597	1.37077e-12	6.82211e-17
PIK3AP1	2.58581	1.54648e-12	7.69659e-17
IPCEF1	2.67971	2.12422e-12	1.05719e-16
TBC1D14	2.46123	2.71385e-12	1.35065e-16
CTSB	2.21346	1.10116e-11	5.4803e-16
PTPN2	2.40914	1.43736e-11	7.15355e-16
PTPRE	1.82037	2.08219e-11	1.03628e-15
MGAT4A	1.90447	5.73898e-11	2.85621e-15
TNFRSF1B	2.4314	6.50018e-11	3.23505e-15
DOCK8	1.64227	6.64301e-11	3.30613e-15
TGFBR1	2.38843	7.93093e-11	3.94711e-15
LHFPL2	2.12959	7.94246e-11	3.95285e-15
NFATC2	2.10089	1.19372e-10	5.94098e-15
TBXAS1	1.77949	1.47676e-10	7.34961e-15
JAZF1	1.77885	2.26683e-10	1.12817e-14
HIF1A	2.23999	2.71942e-10	1.35342e-14
DOCK2	1.68609	3.57037e-10	1.77692e-14
BMP2K	1.67362	1.10625e-09	5.50564e-14
AKAP13	1.65149	1.10977e-09	5.52317e-14
FOXN3	1.42724	1.23714e-09	6.15709e-14
ALPK1	2.20741	3.09122e-09	1.53845e-13
FGD4	1.60344	5.27251e-09	2.62405e-13
SLC2A5	1.93214	6.99922e-09	3.48341e-13
SRGAP1	1.90904	7.79119e-09	3.87756e-13
MAP3K8	2.46886	8.72882e-09	4.34421e-13
LPP	1.58961	1.13969e-08	5.67207e-13
RHBDF2	1.62126	1.79896e-08	8.95316e-13
ANKS1A	1.74645	1.88809e-08	9.39677e-13
DISC1	1.66256	2.06368e-08	1.02706e-12
FAM157C	1.83891	2.19728e-08	1.09355e-12
SRGN	2.73761	2.45692e-08	1.22278e-12
PAG1	1.79018	2.74896e-08	1.36812e-12
LYN	1.72749	3.35402e-08	1.66925e-12
FMN1	2.01074	3.72565e-08	1.8542e-12
TBC1D22A	1.48943	3.78947e-08	1.88597e-12
HCLS1	1.86304	4.82733e-08	2.40249e-12
ARHGAP24	1.35387	4.89159e-08	2.43447e-12
ZFP36L1	1.85591	5.86445e-08	2.91865e-12
ATF6	1.74282	6.22753e-08	3.09935e-12
SMAP2	1.82208	6.90745e-08	3.43774e-12
PPARD	1.87183	8.80828e-08	4.38376e-12
RNF149	1.77395	1.06965e-07	5.32348e-12
RIN3	1.7209	1.16804e-07	5.81318e-12
GNAQ	1.19401	1.30544e-07	6.497e-12
CHSY1	2.02688	1.31674e-07	6.55323e-12
IL4R	1.85847	1.37081e-07	6.82234e-12
PRKCA	1.76561	1.52085e-07	7.56904e-12
IKZF1	1.90308	1.96413e-07	9.77519e-12
KCNQ3	1.76247	2.1461e-07	1.06808e-11
HAMP	2.52738	2.23973e-07	1.11468e-11
CEBPD	2.31048	2.36752e-07	1.17828e-11
SH3TC1	1.63084	4.14177e-07	2.0613e-11
GRB2	1.5796	4.61604e-07	2.29734e-11
RBM47	1.66399	4.76405e-07	2.371e-11
ZFAND3	1.21735	5.12927e-07	2.55276e-11
LDLRAD4	1.29133	6.12206e-07	3.04686e-11
CCNH	1.92621	6.84407e-07	3.4062e-11
FAM49B	1.14814	7.85029e-07	3.90698e-11
ITPR2	1.33333	8.32904e-07	4.14524e-11
SCIN	2.02779	1.00673e-06	5.01034e-11
SLA	1.8968	1.03158e-06	5.13401e-11
PALD1	1.65324	1.40443e-06	6.98963e-11
CMIP	1.38019	1.56225e-06	7.77509e-11
FLI1	1.53753	1.72552e-06	8.58768e-11
WDFY3	1.57987	1.80717e-06	8.99404e-11
RAB31	1.74668	2.18928e-06	1.08958e-10
ST6GAL1	1.26572	2.30893e-06	1.14912e-10
P4HA1	2.13782	2.89002e-06	1.43832e-10
BCL6	1.99981	3.12059e-06	1.55308e-10
TBC1D8	1.92684	3.81414e-06	1.89824e-10
ZFHX3	1.34379	4.85273e-06	2.41514e-10
LY86	1.72597	5.40318e-06	2.68909e-10
USP15	1.46781	5.66501e-06	2.8194e-10
TMEM163	2.93556	6.28851e-06	3.1297e-10
CCDC26	3.13712	6.51689e-06	3.24337e-10
INPP5D	1.3905	7.92697e-06	3.94514e-10
ALOX5	1.54586	9.32838e-06	4.6426e-10
DOCK4	1.00997	1.03333e-05	5.14273e-10
MAML2	1.24984	1.20984e-05	6.02121e-10
ABR	1.26514	1.21263e-05	6.03511e-10
CHST15	1.84294	1.35027e-05	6.72009e-10
MS4A6A	1.83501	1.37887e-05	6.86244e-10
STAT3	1.55533	1.41169e-05	7.02578e-10
IGSF21	1.75013	1.5961e-05	7.94357e-10
SLC2A3	2.60717	1.63677e-05	8.14597e-10
JAK3	1.72454	1.73365e-05	8.62815e-10
CCNY	1.49506	1.83003e-05	9.10778e-10
FAM129A	2.02098	2.19385e-05	1.09185e-09
MERTK	1.98043	2.50256e-05	1.24549e-09
SP100	1.42661	2.62981e-05	1.30882e-09
SLCO2B1	1.21683	2.85849e-05	1.42263e-09
ATP11A	1.49664	3.25803e-05	1.62148e-09
SUSD6	1.45983	3.31823e-05	1.65143e-09
SKAP2	1.389	3.42232e-05	1.70324e-09
IL17RA	1.60581	3.65978e-05	1.82142e-09
UGCG	1.66834	3.69754e-05	1.84021e-09
RNF144B	2.19608	3.72662e-05	1.85468e-09
UBE2E2	1.1286	3.90162e-05	1.94178e-09
HDAC4	1.49179	4.52886e-05	2.25395e-09
REL	1.76597	4.71118e-05	2.34469e-09
PACSIN2	1.58604	4.77032e-05	2.37412e-09
DOCK11	1.4947	4.9563e-05	2.46668e-09
APBB1IP	1.24491	5.37451e-05	2.67482e-09
TRPM2	1.54439	6.74266e-05	3.35572e-09
ANKRD11	1.30765	7.02748e-05	3.49747e-09
KDM4C	1.40752	8.37576e-05	4.1685e-09
TNS3	1.41509	8.51176e-05	4.23618e-09
NAMPT	2.64553	9.28582e-05	4.62142e-09
FCGR3A	1.64812	0.000103061	5.12918e-09
NUMB	1.32145	0.00010632	5.29141e-09
PTPRJ	1.19512	0.00010792	5.37103e-09
NAV3	1.21886	0.000139067	6.92116e-09
TBC1D1	1.47507	0.00015085	7.50759e-09
PHC2	1.3641	0.000208174	1.03605e-08
ADAM28	1.24591	0.000262068	1.30428e-08
STAB1	1.72572	0.000262595	1.3069e-08
EHBP1L1	1.60623	0.000271173	1.34959e-08
LIMK2	1.71683	0.000291379	1.45015e-08
DENND1A	1.21125	0.000298351	1.48485e-08
PFKFB3	1.69839	0.000299144	1.4888e-08
SLC25A37	1.39666	0.000319315	1.58918e-08
SKI	1.47448	0.000354519	1.76439e-08
F13A1	3.10752	0.000369389	1.8384e-08
HCK	1.39722	0.000385346	1.91781e-08
ARHGAP15	1.21483	0.000394695	1.96434e-08
CD163	2.41342	0.000401239	1.99691e-08
SLC9A9	1.04611	0.000409206	2.03656e-08
NAIP	1.18945	0.000455279	2.26586e-08
KCNMA1	1.26731	0.000472164	2.34989e-08
HIF1A-AS2	2.30562	0.000516932	2.5727e-08
HIST1H2AC	1.9947	0.000540888	2.69192e-08
PLCG2	1.28236	0.000571204	2.8428e-08
PLSCR1	1.51791	0.000573399	2.85373e-08
PGK1	1.56179	0.000589575	2.93423e-08
MAML3	1.15578	0.000669953	3.33426e-08
RGS1	1.91456	0.00069592	3.4635e-08
H2AFY	1.40845	0.000784291	3.9033e-08
HNRNPC	1.35514	0.000843358	4.19728e-08
HIVEP3	1.49238	0.000890853	4.43365e-08
HNRNPU	1.35889	0.000939722	4.67686e-08
IFI16	1.30788	0.000946005	4.70813e-08
RB1	1.18126	0.00095564	4.75608e-08
RREB1	1.4165	0.00139624	6.94889e-08
FAM13A	1.56723	0.00148939	7.41246e-08
ARHGAP25	1.48335	0.00194426	9.6763e-08
LINC01001	1.41826	0.00194783	9.69409e-08
TSPAN14	1.34076	0.00196833	9.79612e-08
CYFIP1	1.16171	0.00198681	9.88805e-08
AFF1	1.28139	0.00222574	1.10772e-07
HSPA1B	1.74192	0.00266534	1.3265e-07
TBC1D2B	1.35644	0.0027953	1.39118e-07
PELI1	1.41614	0.0029195	1.45299e-07
MGAT5	1.34874	0.0030355	1.51072e-07
MPZL1	1.47479	0.00353714	1.76039e-07
TAB2	1.19225	0.00439786	2.18875e-07
IL10RA	1.3896	0.00440564	2.19262e-07
AC016831.7	1.26192	0.0044239	2.20171e-07
INPP4A	1.30246	0.00453529	2.25715e-07
TLR5	1.5016	0.00497833	2.47764e-07
ATP8B4	1.07899	0.00529275	2.63413e-07
VOPP1	1.34623	0.0053258	2.65057e-07
SPATA6	1.3263	0.00537556	2.67534e-07
ACER3	1.27561	0.00558009	2.77713e-07
MYO1F	1.17693	0.00566782	2.82079e-07
GNB4	1.44508	0.00588688	2.92982e-07
ABCC4	1.2609	0.006094	3.0329e-07
E2F3	1.40079	0.00659682	3.28314e-07
LCP2	1.54719	0.00676309	3.36589e-07
COLGALT1	1.31542	0.00740239	3.68406e-07
SBF2	1.12347	0.00795748	3.96032e-07
C1QC	1.21067	0.007994	3.9785e-07
SEC14L1	1.32134	0.00809248	4.02751e-07
KAT6A	1.07588	0.00911549	4.53665e-07
VTI1A	1.14064	0.00951164	4.73381e-07
ATP11C	1.22882	0.0095313	4.74359e-07
AOAH	1.23174	0.00953278	4.74433e-07
FGD2	1.25694	0.0104126	5.1822e-07
GAS6	1.27053	0.0111055	5.52706e-07
GNA13	1.58063	0.014031	6.98304e-07
LAP3	1.31159	0.0152378	7.58364e-07
SIPA1L2	1.34126	0.0152639	7.59664e-07
LRRK1	1.17597	0.0153234	7.62626e-07
SH3BGRL	1.29124	0.0160257	7.97576e-07
HSPA1A	1.87303	0.0160947	8.01009e-07
RAB10	1.19661	0.0164778	8.20077e-07
SYK	1.01636	0.0184126	9.16368e-07
KLHL2	1.30399	0.0189838	9.44796e-07
HK2	1.46129	0.0194538	9.6819e-07
LRCH1	1.07239	0.0202387	1.00725e-06
ADAM9	1.31442	0.020322	1.0114e-06
PIM1	1.37978	0.0211308	1.05165e-06
RAB20	1.54588	0.0211308	1.05165e-06
POU2F2	1.20133	0.0211934	1.05476e-06
ARHGAP6	1.48782	0.0217679	1.08336e-06
ADGRE2	1.40147	0.0225886	1.1242e-06
CHD7	1.19886	0.0239014	1.18954e-06
MIA2	1.32532	0.0241162	1.20023e-06
FNDC3B	1.34138	0.024122	1.20052e-06
XIST	2.5228	0.0248331	1.23591e-06
VMP1	1.18869	0.0281577	1.40137e-06
WDFY4	1.078	0.0284139	1.41412e-06
TGFBR2	1.27254	0.0293332	1.45987e-06
ZFP36	1.59485	0.0305034	1.51811e-06
FCGR2A	1.37008	0.03111	1.5483e-06
KCNK13	1.31381	0.0311712	1.55135e-06
MFSD1	1.16401	0.0317781	1.58155e-06
HDAC9	1.15461	0.0329282	1.63879e-06
CUL1	1.19167	0.0335105	1.66777e-06
LILRB1	1.30389	0.0337708	1.68073e-06
UTRN	1.26702	0.0339347	1.68888e-06
CIITA	1.33656	0.0340163	1.69294e-06
SLC11A2	1.1285	0.0359279	1.78808e-06
NEK6	1.34779	0.036157	1.79948e-06
CD53	1.01149	0.0369311	1.83801e-06
PARP9	1.2177	0.040029	1.99218e-06
HAVCR2	1.40522	0.0405606	2.01864e-06
TMEM176B	1.26575	0.0428475	2.13246e-06
CDKN1A	1.55077	0.0430964	2.14484e-06

## Sheet: OLIGO
Upregulated DEGs of oligodendrocytes cells, PD compared to MDD
Gene Name	avg_log2FC	adj.P.Val	P.Value
DIP2C	2.02519	3.26044e-46	1.62267e-50
CLMN	1.84415	1.01994e-39	5.07609e-44
PIP4K2A	1.26541	3.57898e-38	1.78121e-42
CCNH	2.44041	6.1466e-37	3.05907e-41
ELMO1	1.33343	6.82752e-37	3.39796e-41
AC016831.7	1.89347	3.42436e-34	1.70426e-38
PRUNE2	1.46388	1.07038e-33	5.32712e-38
NFASC	1.66281	5.38014e-33	2.67762e-37
ZNF536	1.45471	3.4399e-32	1.71199e-36
AGAP1	1.1824	9.98779e-31	4.97078e-35
NCAM1	1.11659	2.92723e-29	1.45684e-33
DOCK5	1.28609	1.02361e-27	5.09435e-32
KIRREL3	1.71706	4.0132e-27	1.99731e-31
SHTN1	1.09093	8.97401e-27	4.46624e-31
DOCK1	1.55725	2.96227e-26	1.47428e-30
ARAP2	1.27137	1.23013e-25	6.1222e-30
XIST	3.32736	2.50412e-25	1.24626e-29
SORT1	1.39945	6.9214e-25	3.44468e-29
HNRNPU	1.78686	3.54513e-24	1.76436e-28
DIP2B	1.22592	3.75614e-23	1.86938e-27
NEAT1	1.58477	6.25654e-22	3.11379e-26
SPOCK1	1.45061	1.26637e-21	6.30255e-26
PDE1C	1.21544	4.98331e-21	2.48012e-25
KCNMB4	1.58352	1.43062e-20	7.11999e-25
GNAO1	1.35584	2.19829e-20	1.09406e-24
AMER2	1.25528	2.21171e-20	1.10074e-24
FKBP5	1.7707	4.71921e-20	2.34868e-24
ZBTB16	1.59726	1.47786e-19	7.35509e-24
KDM4C	1.38572	2.9936e-19	1.48987e-23
DYSF	1.67927	3.14572e-19	1.56558e-23
NCKAP5	1.09767	5.59346e-19	2.78379e-23
SGK3	1.43693	6.87721e-19	3.42269e-23
HIPK2	1.11877	1.29722e-18	6.4561e-23
SGK1	1.17038	1.40612e-18	6.99807e-23
C10orf90	1.09202	2.34284e-18	1.166e-22
PHACTR3	1.30698	9.74834e-18	4.85161e-22
KLHL32	1.23031	2.1404e-17	1.06525e-21
NKX6-2	1.3372	2.45249e-17	1.22057e-21
OTUD7A	1.20816	2.7461e-17	1.36669e-21
LRRC1	1.30912	3.61212e-17	1.7977e-21
PLXDC2	1.32022	1.70783e-16	8.49961e-21
AC124312.1	1.49915	1.81254e-16	9.02077e-21
MAL	1.18278	4.21779e-16	2.09914e-20
L3MBTL4	1.34218	1.46394e-15	7.28581e-20
TACC1	1.24981	2.42619e-15	1.20748e-19
ARFGEF3	1.08092	2.674e-15	1.33081e-19
EFHD1	1.2852	3.23974e-15	1.61237e-19
CNTN2	1.03328	3.72258e-15	1.85268e-19
PIEZO2	1.37934	4.29274e-15	2.13644e-19
STARD13	1.32657	2.6965e-14	1.34201e-18
NDRG1	1.05739	2.96661e-14	1.47644e-18
MEGF10	1.08275	5.17456e-14	2.57531e-18
DUBR	1.1392	6.48165e-14	3.22583e-18
SLC39A11	1.25064	8.73737e-14	4.34847e-18
PALM2	1.22668	1.45442e-13	7.23844e-18
CPQ	1.20232	1.47693e-13	7.35046e-18
LINC00486	1.10794	1.49533e-13	7.44207e-18
SLC22A23	1.03361	6.17296e-13	3.07219e-17
KIF6	1.20494	8.24449e-13	4.10317e-17
PPM1H	1.09128	2.87788e-12	1.43228e-16
ABCA8	1.00428	3.85351e-12	1.91784e-16
P2RX7	1.0447	5.58766e-12	2.7809e-16
DSCAML1	1.02558	5.60073e-12	2.7874e-16
NFIX	1.0136	6.35578e-12	3.16318e-16
LRP2	1.22539	6.52303e-12	3.24642e-16
LINC01505	2.29896	2.20098e-10	1.0954e-14
HSPA1A	1.69885	2.76552e-10	1.37636e-14
RHOU	1.02027	4.26714e-10	2.12369e-14
PLCG2	1.05356	4.4752e-10	2.22724e-14
FIGN	1.14016	2.96477e-09	1.47552e-13
IKZF2	1.01433	8.04844e-09	4.0056e-13
SYNDIG1	1.00131	8.65985e-09	4.30988e-13
LINC00862	1.18653	2.33309e-08	1.16115e-12
LAMA2	1.49395	2.55208e-08	1.27013e-12
HPN-AS1	1.02985	4.38228e-08	2.181e-12
MTRNR2L12	1.22751	1.34705e-06	6.70408e-11
HSPA1B	1.34426	2.16537e-06	1.07767e-10
BCL2	1.17322	1.37176e-05	6.82707e-10
AC007364.1	1.04063	0.000398696	1.98425e-08
ROR1	1.12162	0.000981438	4.88448e-08
KCNAB1	1.10909	0.0158362	7.88145e-07

## Sheet: EX
Upregulated DEGs of excitatory neurons, PD compared to MDD
Gene Name	avg_log2FC	adj.P.Val	P.Value
KAZN	1.54879	0	0
PKN2-AS1	1.17952	0	0
BTBD8	1.12073	0	0
KCND3	1.00525	0	0
HNRNPU	1.38379	0	0
CNTNAP5	1.04294	0	0
MTRNR2L12	1.82478	0	0
EDIL3	1.00557	0	0
CCNH	1.77383	0	0
RPS6KA2	1.19265	0	0
RAPGEF5	1.08075	0	0
AC016831.7	1.08502	0	0
XIST	2.58245	0	0
DLGAP2	2.56227	0	0
ADAMTSL1	1.16241	0	0
ZBTB16	1.08863	0	0
HSPA12A	1.40059	0	0
CACNA1C	1.15308	0	0
NAV3	2.08723	0	0
SYT16	1.00561	0	0
AC124312.1	2.69034	0	0
TNRC6A	1.0417	0	0
CBLN2	1.53345	0	0
SYN3	1.67956	0	0

## Sheet: INH
Upregulated DEGs of inhibitory neurons, PD compared to MDD
Gene Name	avg_log2FC	adj.P.Val	P.Value
KAZN	1.78298	0	0
BTBD8	1.00051	0	0
HNRNPU	1.31461	0	0
MYT1L	1.03583	0	0
MTRNR2L12	1.93406	0	0
DHFR	1.17835	0	0
CCNH	2.65158	0	0
RPS6KA2	1.15273	0	0
AC016831.7	1.00378	0	0
XIST	2.42629	0	0
DLGAP2	2.31481	0	0
KDM4C	1.03612	0	0
DIP2C	1.02293	0	0
HSPA12A	1.0403	0	0
GRIP1	1.80407	0	0
NAV3	1.54547	0	0
SYT16	1.18764	0	0
AC124312.1	2.97454	0	0
L3MBTL4	1.2833	0	0
SYN3	1.15674	0	0
SOX5	1.13881	3.06252e-227	1.52417e-231
ADARB2	1.28527	1.70975e-186	8.50917e-191
KIRREL3	1.05195	6.85262e-160	3.41045e-164

## Sheet: ASTRO
Upregulated DEGs of astrocyte cells, PD compared to MDD
Gene Name	avg_log2FC	adj.P.Val	P.Value
NEAT1	1.85386	2.69457e-193	1.34105e-197
AC016831.7	1.78004	9.35728e-159	4.65699e-163
NAV3	1.70535	3.93843e-157	1.9601e-161
SOX5	1.40714	2.48713e-147	1.23781e-151
DST	1.2401	2.10166e-136	1.04597e-140
AC124312.1	1.65253	1.12892e-112	5.61848e-117
GFAP	1.68404	1.23191e-103	6.13104e-108
CCNH	1.60409	1.41585e-99	7.04646e-104
CLU	1.16765	1.11509e-90	5.54962e-95
FYN	1.13174	4.18498e-89	2.08281e-93
HNRNPU	1.26756	7.82369e-84	3.89374e-88
MRVI1	1.4359	7.97102e-84	3.96706e-88
BCL6	1.47189	4.9759e-80	2.47643e-84
SGK3	1.21704	2.15218e-78	1.07111e-82
LRIG1	1.20722	1.35823e-77	6.75971e-82
RPS6KA2	1.07221	2.83611e-76	1.41149e-80
SAMD4A	1.46327	6.58518e-76	3.27735e-80
KDM4C	1.20295	8.41876e-70	4.1899e-74
MT3	1.58029	1.93611e-69	9.63577e-74
PFKP	1.12276	3.96573e-63	1.97369e-67
ZBTB16	1.03113	1.04294e-61	5.19056e-66
SCARA3	1.07273	2.33837e-61	1.16377e-65
CD81	1.10135	1.32395e-60	6.58912e-65
PRDM16	1.00645	6.91026e-60	3.43914e-64
XIST	2.61977	2.51006e-55	1.24922e-59
MRAS	1.10915	2.24291e-54	1.11626e-58
IRS2	1.11237	3.14723e-53	1.56633e-57
ALDH1L1	1.03599	5.48611e-52	2.73036e-56
GSE1	1.04879	4.88306e-51	2.43023e-55
GNA14	1.06532	2.8544e-47	1.42059e-51
ANGPTL4	1.54635	6.05289e-46	3.01244e-50
MTRNR2L12	1.05605	7.98387e-46	3.97346e-50
GLIS3	1.03025	5.1274e-44	2.55183e-48
HSPA1A	1.5574	6.57356e-43	3.27157e-47
HSP90AA1	1.26935	2.82317e-42	1.40505e-46
HILPDA	1.53446	5.77789e-41	2.87557e-45
CRYAB	1.29629	5.76845e-39	2.87088e-43
MT1M	1.36492	7.30667e-39	3.63643e-43
HSPB1	1.31994	8.67508e-34	4.31746e-38
CD44	1.48553	1.74267e-29	8.67304e-34
TENM4	1.06204	2.26717e-29	1.12834e-33
MT1E	1.05475	7.29239e-29	3.62932e-33
HSPA1B	1.05294	2.21734e-28	1.10354e-32
FOS	1.00722	5.23243e-27	2.6041e-31
MT1G	1.50735	7.60278e-27	3.78379e-31
CHI3L1	2.06523	1.24658e-23	6.20405e-28
MAN1C1	1.10404	1.39742e-22	6.95476e-27
MT2A	1.20456	1.64798e-18	8.20175e-23

## Sheet: OPC
Upregulated DEGs of OPC, PD compared to MDD
Gene Name	avg_log2FC	adj.P.Val	P.Value
AC124312.1	1.86111	3.45015e-97	1.71709e-101
TNR	1.22465	2.30472e-88	1.14702e-92
CCNH	1.81507	4.37532e-81	2.17753e-85
SOX5	1.33433	1.19635e-77	5.95407e-82
TMEM132C	1.5147	1.89127e-75	9.41258e-80
NRCAM	1.02158	1.29177e-71	6.42898e-76
PARD3	1.37609	7.93366e-70	3.94847e-74
MEGF11	1.25661	1.94633e-67	9.68661e-72
NAV3	1.32046	1.88021e-64	9.35754e-69
CD81	1.37466	1.18718e-63	5.90843e-68
PRKCA	1.10428	2.65012e-63	1.31892e-67
PHACTR3	1.35439	3.19942e-62	1.59231e-66
MT3	1.51571	4.52823e-62	2.25364e-66
ZDHHC14	1.28207	5.36407e-61	2.66962e-65
HDAC4	1.31465	1.53652e-60	7.64706e-65
DIP2C	1.36217	3.86055e-60	1.92134e-64
HNRNPU	1.18099	7.4649e-60	3.71518e-64
ADARB2	1.18775	1.60661e-58	7.99588e-63
DOCK1	1.12544	7.37886e-55	3.67235e-59
HIF3A	1.08816	1.45004e-53	7.21662e-58
FKBP5	1.22214	2.21676e-49	1.10325e-53
SGK3	1.15353	8.95094e-48	4.45475e-52
KDM4C	1.11922	1.99044e-47	9.90615e-52
ATP13A4	1.15867	1.10278e-46	5.48836e-51
RAB3IP	1.47128	1.35994e-46	6.76821e-51
ZHX2	1.17438	6.17809e-46	3.07475e-50
PLCG2	1.06524	1.53485e-45	7.63875e-50
SMOC1	1.03305	1.84547e-45	9.18465e-50
ZCCHC24	1.0354	2.55698e-45	1.27257e-49
CSMD2	1.06573	3.64212e-44	1.81263e-48
RPS6KA2	1.08482	6.50602e-44	3.23795e-48
EGFR	1.23883	2.56568e-43	1.2769e-47
BEST3	1.37643	2.69393e-43	1.34073e-47
SORCS3	1.1086	5.56684e-43	2.77054e-47
LIFR	1.10625	6.47645e-42	3.22324e-46
IGSF9B	1.08185	2.54247e-40	1.26535e-44
PLPP4	1.09633	4.40975e-40	2.19467e-44
SEMA5A	1.0054	1.07246e-39	5.33749e-44
SPOCK1	1.0301	9.10371e-39	4.53079e-43
DOCK5	1.2432	4.0117e-38	1.99657e-42
KCNIP1	1.12464	4.90173e-38	2.43952e-42
ZBTB16	1.02753	6.89628e-38	3.43218e-42
SAMD4A	1.27479	2.84561e-37	1.41622e-41
BAALC	1.16598	3.49726e-36	1.74054e-40
XIST	2.63709	4.22199e-36	2.10123e-40
ALK	1.235	1.49702e-35	7.45043e-40
MTRNR2L12	1.07198	1.54168e-30	7.67274e-35
SGCD	1.16568	1.49746e-29	7.45264e-34
SORBS1	1.29668	4.56155e-27	2.27022e-31
LINC01505	1.34878	1.34055e-26	6.67172e-31
VEGFA	1.63654	4.67576e-22	2.32706e-26
MYRFL	1.16426	3.4116e-15	1.6979e-19

## Sheet: ENDO
Upregulated DEGs of endothelial cells, PD compared to MDD
Gene Name	avg_log2FC	adj.P.Val	P.Value
NEAT1	1.98894	3.76925e-09	1.8759e-13
AC016831.7	2.39933	3.25867e-05	1.62179e-09
HNRNPU	2.05398	0.00285135	1.41907e-07
