# Supplementary material for: Unraveling the transcriptomic signatures of Parkinson’s disease and major depression using single-cell and bulk data
Source: Front Aging Neurosci. 2023 Nov 7;15:1273855. doi: 10.3389/fnagi.2023.1273855 (PMC10664927; doi:10.3389/fnagi.2023.1273855)
Supplement: Supplementary file 1 [file Supplementary_Material.zip › Supplementary_Material/Supplementary_File 2_Table 4_Downregulated_DEGs_PD_compared_to_MDD.xlsx]

## Sheet: MIGRO
Supplemntary File 2
Table 4: Downregulated DEGs of microglia cells, PD compared to MDD
Gene name	avg_log2FC	adj.P.Val	P.Value
CLDN11	-2.49336	0	0
CHN2	-2.14351	0	0
PTGDS	-3.68533	0	0
KCTD7	-1.3769	8.55105e-245	4.25574e-249
LINC01481	-1.28623	3.08464e-217	1.53518e-221
ALDOA	-1.56044	1.81235e-203	9.01981e-208
ZC3H11A	-1.02982	1.0497e-189	5.2242e-194
MEG3	-4.26001	1.2622e-176	6.2818e-181
ATP1A3	-1.24165	5.99538e-176	2.98382e-180
PAQR8	-1.02547	3.37816e-162	1.68126e-166
MFSD14A	-1.25235	5.37062e-120	2.67288e-124
LSAMP-AS1	-1.00111	1.63584e-85	8.14135e-90
PCDH9-AS2	-2.23249	1.89638e-75	9.43803e-80
SOD2	-1.42793	9.84414e-66	4.89929e-70
FAM153B	-1.0674	5.36683e-59	2.671e-63
LINC00996	-1.00713	2.73991e-51	1.36362e-55
COL5A3	-1.63942	3.92756e-48	1.95469e-52
FGFR3	-1.41472	3.35803e-47	1.67124e-51
BAIAP2L2	-1.59542	2.4339e-46	1.21132e-50
SYNC	-1.17538	1.30888e-45	6.51409e-50
RAPGEF3	-1.58171	2.80955e-39	1.39827e-43
NRGN	-2.06696	5.13881e-38	2.55751e-42
PDE5A	-1.6958	9.53467e-37	4.74527e-41
SLC24A2	-1.99189	2.72669e-32	1.35703e-36
CERCAM	-2.32285	5.42848e-32	2.70168e-36
GPM6B	-2.11054	1.26914e-31	6.31632e-36
HIP1R	-1.64022	1.61374e-31	8.03137e-36
NTM	-2.02936	1.61895e-31	8.0573e-36
TTLL7	-1.70182	1.28394e-30	6.39e-35
PDE8B	-1.04711	2.83401e-29	1.41045e-33
ABCA2	-1.9553	6.51225e-29	3.24105e-33
USP39	-2.11517	9.63845e-29	4.79692e-33
FRMD5	-1.88682	3.12346e-28	1.5545e-32
PPP2R2B	-2.34896	7.0748e-28	3.52103e-32
CADM2	-2.22227	4.3884e-27	2.18404e-31
CARNS1	-1.53576	4.67235e-27	2.32536e-31
LINC01170	-1.62953	7.97243e-27	3.96776e-31
DLG2	-1.96311	1.43767e-26	7.15509e-31
PTPRD	-2.36113	1.76004e-26	8.75945e-31
PCDH9	-2.4883	1.77313e-26	8.82463e-31
PTPRG	-1.74983	2.10546e-26	1.04786e-30
CTNNA3	-2.16419	9.69291e-26	4.82403e-30
GRM3	-1.92621	2.06249e-25	1.02647e-29
PEX5L	-1.69778	3.03997e-25	1.51295e-29
IL1RAPL1	-2.2534	4.34701e-25	2.16345e-29
HHIP	-1.67646	4.65627e-25	2.31736e-29
SNAP25	-2.24476	2.41884e-24	1.20382e-28
PDE1A	-1.79905	5.25414e-24	2.61491e-28
COL16A1	-1.30937	7.80706e-24	3.88546e-28
MAP7	-1.54469	1.93214e-23	9.61598e-28
NRXN3	-2.36559	2.33565e-23	1.16242e-27
MAGI2	-2.06248	2.43228e-23	1.21051e-27
CTNND2	-1.74144	3.34926e-23	1.66688e-27
NKAIN2	-1.91261	4.1828e-23	2.08172e-27
NLGN1	-1.75095	5.58958e-23	2.78185e-27
TMEFF2	-1.8764	6.01768e-23	2.99491e-27
CDC42BPA	-1.55879	3.13664e-22	1.56106e-26
CACNB4	-1.52319	3.56715e-22	1.77532e-26
TRIM2	-1.69382	5.28552e-22	2.63053e-26
LCNL1	-1.14143	1.43087e-21	7.12124e-26
BCAS1	-1.80415	1.54451e-21	7.6868e-26
FBXL7	-1.47212	2.64734e-21	1.31754e-25
SH3GL3	-1.9554	4.35918e-21	2.1695e-25
SH3D19	-1.61442	4.3803e-21	2.18001e-25
SEMA3B	-1.54072	1.53369e-20	7.63293e-25
VSNL1	-1.75018	1.69211e-20	8.42138e-25
AK5	-1.58657	9.11453e-20	4.53617e-24
CSNK1E	-1.5495	1.67588e-19	8.34063e-24
LSAMP	-1.94524	1.99536e-19	9.93062e-24
NDRG4	-1.47416	3.64502e-19	1.81407e-23
LIMCH1	-1.71396	3.84557e-19	1.91388e-23
DMD	-1.91091	5.29742e-19	2.63645e-23
AATK	-1.74987	6.14083e-19	3.0562e-23
KCNH8	-1.44794	7.60345e-19	3.78413e-23
NCAM1	-1.7	1.54701e-18	7.69926e-23
CHN1	-2.22139	1.73731e-18	8.64634e-23
ANK3	-1.78282	2.87157e-18	1.42914e-22
ADGRB3	-1.72129	3.50661e-18	1.74519e-22
PDE10A	-1.29863	4.05005e-18	2.01565e-22
KCNH1	-1.18955	4.9917e-18	2.4843e-22
PLCB1	-1.60109	5.84871e-18	2.91082e-22
SPOCK3	-1.65082	7.61531e-18	3.79003e-22
RAB3A	-1.1383	8.35415e-18	4.15774e-22
LINC01572	-1.26113	9.19853e-18	4.57798e-22
NALCN	-1.29992	1.35608e-17	6.74902e-22
ST18	-1.67654	1.45402e-17	7.23643e-22
PWAR6	-1.34397	1.54687e-17	7.69853e-22
SLC44A1	-1.76513	2.34033e-17	1.16475e-21
NRSN1	-1.05046	2.68054e-17	1.33407e-21
MOBP	-1.56023	2.79659e-17	1.39182e-21
FUT9	-1.29681	3.43487e-17	1.70949e-21
EDIL3	-1.85917	3.78704e-17	1.88476e-21
NCAM2	-1.77945	3.79942e-17	1.89092e-21
CRYM	-1.14165	3.82139e-17	1.90185e-21
CACNA2D1	-1.48424	4.37745e-17	2.1786e-21
NRXN1	-1.90437	4.40965e-17	2.19462e-21
TOM1L1	-1.09866	5.33508e-17	2.65519e-21
ENOX1	-1.56059	9.29085e-17	4.62393e-21
NAT8L	-1.08341	2.508e-16	1.2482e-20
ADGRL3	-1.52277	3.52578e-16	1.75473e-20
ASTN2	-1.68311	1.21029e-15	6.02343e-20
UNC80	-1.35457	2.02396e-15	1.0073e-19
ATP2B2	-1.26489	3.42743e-15	1.70578e-19
TMTC2	-1.62126	3.46812e-15	1.72603e-19
SOX6	-1.40744	4.76549e-15	2.37172e-19
LRP1B	-1.90091	5.29062e-15	2.63307e-19
FAM155A	-1.75522	6.43854e-15	3.20437e-19
OPALIN	-1.31788	1.17027e-14	5.82427e-19
MAP1B	-2.1175	1.37277e-14	6.8321e-19
PHLDB1	-1.5284	1.70866e-14	8.50378e-19
SEPT4	-1.25538	1.84401e-14	9.17736e-19
BACH2	-1.16912	1.98223e-14	9.86526e-19
UNC5C	-1.77148	3.33653e-14	1.66055e-18
DNM3	-1.43459	6.20908e-14	3.09017e-18
LINGO1	-1.82793	1.11787e-13	5.56349e-18
CALD1	-1.12339	1.16818e-13	5.81387e-18
AKAP6	-1.6313	1.17256e-13	5.83566e-18
SYT1	-1.81278	1.32942e-13	6.61631e-18
MAPT	-1.51664	1.35394e-13	6.73836e-18
KCTD8	-1.25845	1.36401e-13	6.7885e-18
SLC17A7	-1.20759	1.41525e-13	7.0435e-18
ANO4	-1.52746	1.70736e-13	8.49727e-18
POLR2F	-1.5077	1.78504e-13	8.88389e-18
ASPA	-1.1482	1.97996e-13	9.85397e-18
HAPLN2	-1.09102	2.19965e-13	1.09474e-17
NOVA1	-1.39448	2.99034e-13	1.48825e-17
PTPRK	-1.37511	3.67158e-13	1.82729e-17
PHLPP1	-1.70276	4.03458e-13	2.00795e-17
ANKS1B	-1.63903	4.22476e-13	2.1026e-17
CKB	-1.51504	4.26625e-13	2.12325e-17
LRP4	-1.72217	4.85675e-13	2.41714e-17
RUNX1T1	-1.00816	9.50592e-13	4.73096e-17
PTPRS	-1.28381	1.22164e-12	6.07993e-17
GPR37	-1.18165	1.32767e-12	6.6076e-17
CDH20	-1.7313	1.34445e-12	6.69113e-17
RORA	-1.40631	1.47782e-12	7.35489e-17
RNF220	-1.42846	1.96456e-12	9.77735e-17
STMN2	-1.08078	2.64993e-12	1.31883e-16
DPP10	-2.10419	3.09645e-12	1.54106e-16
RTN1	-1.60983	3.57308e-12	1.77827e-16
LRRTM4	-1.59832	3.65235e-12	1.81772e-16
DOCK1	-1.17402	3.99456e-12	1.98804e-16
CNP	-1.34333	4.16405e-12	2.07239e-16
GPM6A	-1.95103	4.20766e-12	2.09409e-16
FAT3	-1.20507	5.97031e-12	2.97134e-16
PLEKHG3	-1.20003	7.04448e-12	3.50594e-16
CREB5	-1.2893	7.26883e-12	3.61759e-16
KIF21A	-1.0232	8.82064e-12	4.38991e-16
NPAS3	-1.43552	9.27769e-12	4.61738e-16
MYRF	-1.45285	9.38958e-12	4.67306e-16
CIRBP	-1.58277	1.02192e-11	5.08595e-16
DPP6	-1.63234	1.17777e-11	5.86158e-16
LRRTM3	-1.39409	1.21108e-11	6.02736e-16
OPCML	-1.84128	1.2703e-11	6.32211e-16
DYNC1I1	-1.22205	1.36283e-11	6.78263e-16
SYP	-1.44085	1.46467e-11	7.28943e-16
PLP1	-2.19493	1.63929e-11	8.15852e-16
SCD5	-1.29941	1.91993e-11	9.5552e-16
SPDYE3	-1.02508	2.21068e-11	1.10022e-15
CNTNAP2	-1.68395	2.27745e-11	1.13346e-15
LUC7L2	-1.0152	2.50266e-11	1.24554e-15
LINC01608	-1.37044	3.90527e-11	1.9436e-15
IDS	-1.61957	4.09002e-11	2.03554e-15
CADM1	-1.44889	4.54235e-11	2.26066e-15
GALNT13	-1.39294	5.64958e-11	2.81171e-15
SLAIN1	-1.25873	5.78796e-11	2.88059e-15
SGIP1	-1.06603	6.40664e-11	3.18849e-15
GRM5	-1.47571	7.42172e-11	3.69368e-15
ZNF536	-1.24536	7.43624e-11	3.70091e-15
DCLK1	-1.23538	7.51713e-11	3.74117e-15
UGT8	-1.22155	7.91167e-11	3.93753e-15
CNTN1	-1.44912	8.49743e-11	4.22905e-15
HECW2	-1.14545	9.16743e-11	4.5625e-15
CTNNA2	-1.87047	9.7516e-11	4.85323e-15
ATP9A	-1.15194	1.05166e-10	5.23394e-15
LIFR	-1.03298	1.14919e-10	5.71937e-15
PCBP4	-1.21804	1.3634e-10	6.78545e-15
APBB2	-1.37007	1.5082e-10	7.5061e-15
SPTBN4	-1.20721	1.53175e-10	7.6233e-15
FRY	-1.11735	1.54414e-10	7.68498e-15
PDE1C	-1.34823	1.62258e-10	8.07536e-15
MDGA2	-1.3864	1.66403e-10	8.28163e-15
GUCY1A2	-1.12745	1.69739e-10	8.44765e-15
MOG	-1.45318	1.75703e-10	8.74447e-15
SULT4A1	-1.02624	1.82755e-10	9.09545e-15
TRPC1	-1.20505	1.88948e-10	9.40366e-15
ZNF462	-1.02536	1.92118e-10	9.56142e-15
CADPS	-1.4622	2.05556e-10	1.02302e-14
KCNT1	-1.05762	2.457e-10	1.22282e-14
GRIA2	-1.40361	3.64005e-10	1.8116e-14
DNAJC6	-1.33361	3.6445e-10	1.81382e-14
CABP1	-1.56235	3.69901e-10	1.84094e-14
SCD	-1.4212	4.1552e-10	2.06798e-14
FGF12	-1.70633	4.21679e-10	2.09863e-14
KIF1A	-1.4199	5.44216e-10	2.70849e-14
LANCL1	-1.31949	5.54199e-10	2.75817e-14
DLGAP1	-1.65401	6.70858e-10	3.33876e-14
STMN1	-1.43903	7.56081e-10	3.76291e-14
DLC1	-1.29649	7.83747e-10	3.9006e-14
SRCIN1	-1.3131	8.00813e-10	3.98553e-14
SLC1A2	-1.63374	8.9208e-10	4.43975e-14
PBX1	-1.272	9.21362e-10	4.58549e-14
CSMD3	-1.30721	9.61402e-10	4.78476e-14
NTRK2	-1.34045	1.01396e-09	5.04632e-14
NEGR1	-1.49009	1.13538e-09	5.65064e-14
NDRG2	-1.3754	1.15619e-09	5.75419e-14
LINC00685	-1.11658	1.30638e-09	6.50164e-14
SPOCK1	-1.07977	1.47522e-09	7.34194e-14
SLC22A15	-1.11269	1.577e-09	7.84851e-14
DAAM2	-1.17944	1.90563e-09	9.48403e-14
PCDH11X	-1.12293	2.03406e-09	1.01232e-13
SCAMP5	-1.062	2.06971e-09	1.03007e-13
SOBP	-1.21381	2.42105e-09	1.20492e-13
KCNJ3	-1.11458	2.5631e-09	1.27562e-13
IGSF11	-1.10172	2.98733e-09	1.48675e-13
C1orf56	-1.18556	3.00841e-09	1.49724e-13
CAMK2A	-1.34648	3.48597e-09	1.73492e-13
MAP2	-1.49612	4.48812e-09	2.23367e-13
CA10	-1.48711	4.50831e-09	2.24372e-13
FAM13C	-1.0311	4.56638e-09	2.27262e-13
HIP1	-1.29301	5.42258e-09	2.69874e-13
TENM2	-1.64919	5.50816e-09	2.74133e-13
TMEM178B	-1.1562	7.1416e-09	3.55427e-13
ARHGEF4	-1.02857	8.99868e-09	4.47851e-13
FA2H	-1.21523	9.10225e-09	4.53006e-13
FAM171A1	-1.11757	9.34946e-09	4.65309e-13
CNTNAP4	-1.12653	1.01538e-08	5.05338e-13
ANK2	-1.33366	1.21751e-08	6.0594e-13
DOCK3	-1.32982	1.24382e-08	6.19032e-13
NFASC	-1.02552	1.54256e-08	7.67711e-13
RPL21	-1.15296	1.64009e-08	8.16251e-13
CAMK2N1	-1.45752	1.69117e-08	8.4167e-13
ATP10B	-1.12361	1.74047e-08	8.66208e-13
SIK3	-1.47303	1.75985e-08	8.75853e-13
PDE4D	-1.39404	1.80191e-08	8.96786e-13
GAP43	-1.11979	2.05548e-08	1.02298e-12
HS3ST5	-1.22189	2.43939e-08	1.21405e-12
SEPT8	-1.08699	2.50596e-08	1.24718e-12
NAV1	-1.2081	2.56967e-08	1.27889e-12
ATP8A2	-1.01792	2.59572e-08	1.29185e-12
ZNF385D	-1.29116	3.0041e-08	1.4951e-12
RIMS1	-1.30447	3.07267e-08	1.52922e-12
RBFOX1	-2.17641	3.26739e-08	1.62614e-12
RYR2	-1.19906	3.32626e-08	1.65543e-12
RGS7	-1.26734	3.47782e-08	1.73086e-12
PCDH7	-1.22375	3.51861e-08	1.75116e-12
CAMK2B	-1.03267	4.8951e-08	2.43622e-12
COLGALT2	-1.09333	5.40915e-08	2.69206e-12
KCNAB1	-1.0446	7.31692e-08	3.64153e-12
SYNGR1	-1.08916	7.53675e-08	3.75093e-12
NELL2	-1.18432	7.78758e-08	3.87577e-12
SORCS1	-1.06707	8.52776e-08	4.24414e-12
GNAO1	-1.06769	9.23446e-08	4.59586e-12
NECAB1	-1.25518	9.54566e-08	4.75074e-12
CLASP2	-1.26042	9.70355e-08	4.82932e-12
SV2B	-1.08045	1.01678e-07	5.06039e-12
SLCO3A1	-1.26791	1.0515e-07	5.23315e-12
STK39	-1.07014	1.19375e-07	5.94112e-12
MMP16	-1.16477	1.24967e-07	6.21942e-12
DSCAML1	-1.19942	1.28025e-07	6.37163e-12
USP54	-1.07396	1.28552e-07	6.39786e-12
MAP1LC3A	-1.05695	1.35627e-07	6.74994e-12
GRIN1	-1.39225	1.43657e-07	7.1496e-12
PPFIA2	-1.25035	1.54182e-07	7.67344e-12
TSPAN7	-1.1258	1.70229e-07	8.47207e-12
KIF5C	-1.32125	1.92027e-07	9.55693e-12
MED12L	-1.13555	2.28548e-07	1.13745e-11
RALYL	-1.47223	2.38774e-07	1.18834e-11
RGS4	-1.19899	2.58042e-07	1.28424e-11
FAM171B	-1.02963	2.68151e-07	1.33455e-11
SPARCL1	-1.09079	3.14142e-07	1.56344e-11
KIF5A	-1.03037	3.15188e-07	1.56864e-11
SNTG1	-1.44667	3.1714e-07	1.57836e-11
KLHL32	-1.05784	3.29882e-07	1.64178e-11
BTBD3	-1.52196	3.62058e-07	1.80191e-11
PLEKHA6	-1.1161	3.77012e-07	1.87634e-11
CCSER1	-1.47776	4.96544e-07	2.47123e-11
NRG3	-1.54592	5.24934e-07	2.61252e-11
CNTNAP5	-1.04088	5.53674e-07	2.75556e-11
ENPP2	-1.49694	5.67825e-07	2.82598e-11
CALM1	-1.58959	6.45061e-07	3.21038e-11
YWHAH	-1.54326	9.5237e-07	4.73981e-11
UNC5D	-1.39703	1.08566e-06	5.40317e-11
RAP1GAP	-1.0432	1.17418e-06	5.84375e-11
MGAT4C	-1.14944	1.2409e-06	6.1758e-11
MLLT3	-1.09938	1.24295e-06	6.18601e-11
GABRA1	-1.14014	1.46853e-06	7.30866e-11
DENND5B	-1.04457	1.50699e-06	7.50009e-11
ARFGEF3	-1.1579	1.60904e-06	8.00795e-11
RAPGEF5	-1.13467	1.61653e-06	8.04523e-11
KIAA1217	-1.65084	1.68515e-06	8.38676e-11
FSTL5	-1.19511	1.71969e-06	8.55864e-11
SORBS2	-1.10102	1.77482e-06	8.83304e-11
CNDP1	-1.03951	1.98688e-06	9.88841e-11
DNAJB2	-1.23963	2.36063e-06	1.17485e-10
SNAP91	-1.01572	2.97888e-06	1.48254e-10
C10orf90	-1.02625	3.95712e-06	1.9694e-10
FRMPD4	-1.38022	4.07013e-06	2.02564e-10
COBL	-1.14057	5.60914e-06	2.79159e-10
PREX2	-1.01785	7.289e-06	3.62763e-10
DOK6	-1.03907	8.94402e-06	4.45131e-10
FLRT2	-1.34929	1.12231e-05	5.58556e-10
NRG1	-2.16309	1.39837e-05	6.95951e-10
PREPL	-1.26021	1.42172e-05	7.07568e-10
ERBB4	-1.73545	1.54993e-05	7.71379e-10
TRIM9	-1.05501	1.69955e-05	8.45841e-10
FGF14	-1.36201	1.8683e-05	9.29825e-10
GPC5	-1.4202	2.01818e-05	1.00442e-09
KNOP1	-1.23847	2.06616e-05	1.0283e-09
MAG	-1.05401	2.08146e-05	1.03591e-09
ZNF565	-1.21581	2.27451e-05	1.13199e-09
ATP1B1	-1.81062	2.48679e-05	1.23764e-09
PKP4	-1.11879	3.1444e-05	1.56492e-09
SYN2	-1.08354	3.74758e-05	1.86512e-09
GRIN2A	-1.01113	4.51976e-05	2.24942e-09
LRRC7	-1.02396	6.86419e-05	3.41621e-09
CSMD1	-1.35439	7.65004e-05	3.80732e-09
GABRB3	-1.05364	7.69352e-05	3.82895e-09
TF	-1.24362	8.15167e-05	4.05697e-09
ACAP3	-1.24566	8.44973e-05	4.20531e-09
TJP1	-1.04519	8.45064e-05	4.20576e-09
SGCD	-1.16174	8.83439e-05	4.39675e-09
APP	-1.0412	8.95977e-05	4.45915e-09
PCDH11Y	-1.19656	9.59252e-05	4.77406e-09
SAMD12	-1.18189	0.000102371	5.09484e-09
GRIK2	-1.01283	0.000134709	6.70427e-09
PRNP	-1.25204	0.000152837	7.60649e-09
RASGRF2	-1.05706	0.0001756	8.73937e-09
PLEKHH1	-1.17597	0.000244208	1.21539e-08
ARPP19	-1.66034	0.000248546	1.23698e-08
CPE	-1.04164	0.000267984	1.33372e-08
COX6C	-1.00327	0.000291361	1.45006e-08
ABI2	-1.0071	0.000305638	1.52112e-08
LINC00599	-1.04341	0.00035376	1.76061e-08
KCNQ5	-1.13789	0.000480802	2.39288e-08
AFF3	-1.01769	0.000543691	2.70587e-08
RIMS2	-1.22991	0.000551595	2.74521e-08
PTPRT	-1.03539	0.000566501	2.8194e-08
PALM2	-1.01864	0.000790581	3.93461e-08
SASH1	-1.15183	0.000841432	4.18769e-08
RPL31	-1.0083	0.000856275	4.26156e-08
STXBP5L	-1.25024	0.000923627	4.59676e-08
CDH18	-1.21896	0.0010753	5.3516e-08
MAPK10	-1.19469	0.00127105	6.32585e-08
SGCZ	-1.16922	0.00166145	8.26882e-08
TMEM59L	-1.07899	0.00175688	8.74372e-08
KHDRBS2	-1.41374	0.00185039	9.20914e-08
RPS27	-1.11026	0.00193819	9.64611e-08
SLIT2	-1.03258	0.00201841	1.00454e-07
ATRNL1	-1.10001	0.00204961	1.02006e-07
ENC1	-1.30103	0.00336934	1.67687e-07
ROBO2	-1.82698	0.00360287	1.7931e-07
CLDND1	-1.26549	0.00390753	1.94472e-07
LINC00320	-1.00655	0.00404261	2.01195e-07
RTN3	-1.08438	0.00484827	2.41291e-07
TMEM144	-1.06533	0.00919442	4.57593e-07
FUT8	-1.04625	0.0102259	5.0893e-07
NTRK3	-1.01799	0.0121001	6.02205e-07
NAPEPLD	-1.00629	0.0132279	6.58334e-07
NDFIP2	-1.06475	0.0136717	6.8042e-07
EPHA6	-1.18149	0.0147319	7.33187e-07
PDZRN4	-1.18013	0.0150322	7.48131e-07
LDB2	-1.0099	0.0153298	7.62942e-07
KCND2	-1.02793	0.0204142	1.01599e-06
NXPH1	-1.2823	0.0213209	1.06111e-06
GPRC5B	-1.14225	0.0225632	1.12294e-06
RAB11A	-1.10848	0.0249561	1.24203e-06
RGS6	-1.19786	0.0272624	1.35681e-06
MYO1D	-1.02672	0.0304361	1.51476e-06
NRCAM	-1.02224	0.0306247	1.52415e-06
GRIN2B	-1.10903	0.0388408	1.93305e-06

## Sheet: OLIGO
Downregulated DEGs of Oligodendrocyte cells, PD compared to MDD
Gene name	avg_log2FC	adj.P.Val	P.Value
ZC3H11A	-1.49553	0	0
CLDN11	-3.47837	0	0
PAQR8	-1.68997	0	0
CHN2	-2.2116	0	0
KCTD7	-1.36525	0	0
LINC01481	-1.348	0	0
MEG3	-3.79757	0	0
CAPN3	-1.70552	0	0
ALDOA	-1.62429	0	0
PTGDS	-4.08527	2.75001e-292	1.36864e-296
SOD2	-1.30758	6.56406e-188	3.26684e-192
PTPRG	-2.05393	1.56648e-52	7.79615e-57
BASP1	-1.68727	2.8938e-45	1.4402e-49
CFTR	-1.86589	1.45499e-41	7.24127e-46
NRGN	-2.23443	3.03604e-41	1.511e-45
RBFOX1	-2.79949	1.14046e-30	5.67593e-35
SNAP25	-2.4216	3.50524e-30	1.74451e-34
SLC17A7	-1.11928	8.924e-30	4.44135e-34
PCDH9-AS2	-2.07806	4.68954e-28	2.33392e-32
CAMK2A	-1.81804	1.0754e-27	5.35213e-32
CDH10	-1.31634	2.03923e-27	1.0149e-31
YWHAH	-1.77918	3.3213e-27	1.65296e-31
SULT4A1	-1.06181	4.79605e-27	2.38693e-31
TMSB4X	-2.3375	1.0568e-25	5.25956e-30
KCNMB2-AS1	-1.08164	5.16655e-25	2.57132e-29
NRXN1	-2.41927	1.04858e-23	5.21863e-28
LINGO1	-2.04514	2.02778e-23	1.0092e-27
TSPAN7	-1.2545	3.20195e-23	1.59357e-27
GPM6A	-2.00299	4.39512e-23	2.18739e-27
SNCB	-1.09431	2.34952e-22	1.16932e-26
MMP16	-1.59252	5.88493e-22	2.92884e-26
LGALS1	-1.07179	6.08327e-21	3.02756e-25
CELF4	-1.26928	1.3388e-20	6.66302e-25
KCNQ2	-1.27583	4.50536e-20	2.24225e-24
FSTL5	-1.09822	2.78092e-19	1.38403e-23
TTTY14	-1.48584	3.90583e-19	1.94388e-23
MAP2	-1.97377	4.98217e-19	2.47955e-23
MEF2C	-1.73474	1.47962e-18	7.36386e-23
TMSB10	-1.53257	9.84464e-18	4.89954e-22
DNAJB11	-1.27735	3.76896e-17	1.87576e-21
CCK	-1.56046	5.04542e-17	2.51103e-21
SORCS1	-1.16915	8.0995e-17	4.03101e-21
CIRBP	-1.53183	1.19711e-16	5.95782e-21
SEZ6L	-1.04152	3.08504e-16	1.53538e-20
VSNL1	-1.37342	4.53717e-16	2.25809e-20
CELF2	-1.87614	7.03028e-16	3.49887e-20
CADPS	-1.32207	7.68184e-16	3.82314e-20
HS6ST3	-1.34405	8.93749e-16	4.44806e-20
THRB	-1.36448	1.12418e-15	5.5949e-20
FGF12	-1.65368	1.19888e-15	5.96664e-20
PDZD4	-1.0041	5.8332e-15	2.9031e-19
SYN2	-1.19406	1.01264e-14	5.03975e-19
CHN1	-2.14532	1.02608e-14	5.10663e-19
CABP1	-1.22498	1.1553e-14	5.74979e-19
FRMPD4	-1.36409	1.32235e-14	6.58112e-19
RPL34	-1.24913	1.93024e-14	9.60655e-19
CA10	-1.2247	2.05676e-14	1.02362e-18
USP39	-1.76132	3.03097e-14	1.50847e-18
RPL35	-1.35261	3.38053e-14	1.68244e-18
SETBP1	-1.13251	7.58365e-14	3.77427e-18
AFF3	-1.04068	1.72253e-13	8.5728e-18
SYT1	-2.0624	1.75396e-13	8.72922e-18
KLF12	-1.00658	3.03621e-13	1.51108e-17
MACROD2	-1.43676	3.61599e-13	1.79963e-17
LRP1B	-1.03234	3.89831e-13	1.94013e-17
PTPRZ1	-1.33423	4.25914e-13	2.11971e-17
S100A1	-1.26135	4.64672e-13	2.31261e-17
CNR1	-1.04817	5.71116e-13	2.84236e-17
DCLK1	-1.52284	7.5408e-13	3.75295e-17
ENC1	-1.55698	1.51198e-12	7.52493e-17
CAMK2B	-1.20875	1.65429e-12	8.23316e-17
NRCAM	-1.41881	1.81924e-12	9.0541e-17
VCAN	-1.36472	4.69868e-12	2.33847e-16
OPCML	-2.0633	4.84809e-12	2.41282e-16
DSCAM	-2.06491	9.96078e-12	4.95734e-16
NDRG4	-1.07028	1.35495e-11	6.74337e-16
CHL1	-1.24951	1.56435e-11	7.78553e-16
RAPH1	-1.1292	1.86672e-11	9.29038e-16
ROBO2	-2.15766	2.15632e-11	1.07317e-15
PAK3	-1.0594	2.39281e-11	1.19087e-15
NEGR1	-1.34203	3.028e-11	1.50699e-15
FGF14	-2.00836	4.3025e-11	2.14129e-15
NRG3	-1.85413	4.42944e-11	2.20447e-15
RIMS2	-1.43948	6.91042e-11	3.43922e-15
KCND2	-1.68613	2.96785e-10	1.47705e-14
DLGAP1	-1.66881	1.1015e-09	5.48201e-14
SLC8A1	-1.27125	1.21177e-09	6.03082e-14
SCRG1	-1.03371	2.41623e-09	1.20252e-13
ACSBG1	-1.01689	5.10711e-09	2.54174e-13
CACNB2	-1.12321	5.61821e-09	2.7961e-13
SPARCL1	-1.18976	6.25995e-09	3.11549e-13
STXBP5L	-1.44665	7.28832e-09	3.62729e-13
LRRTM4	-1.42355	7.49298e-09	3.72915e-13
FLRT2	-1.03287	8.64859e-09	4.30428e-13
OXR1	-1.46741	1.0521e-08	5.23615e-13
SLC35F1	-1.17434	2.28767e-08	1.13854e-12
PCLO	-1.13298	4.35129e-08	2.16558e-12
ATP2B2	-1.16352	4.52108e-08	2.25008e-12
FAM155A	-2.14635	5.18281e-08	2.57941e-12
GRIN1	-1.51129	5.87627e-08	2.92454e-12
NLGN4Y	-1.03158	6.57988e-08	3.27471e-12
BAIAP2L2	-1.44909	1.23339e-07	6.13838e-12
MDGA2	-1.17388	1.24505e-07	6.19645e-12
PLCB1	-1.41895	1.81913e-07	9.05354e-12
GRM5	-1.33772	2.60709e-07	1.29751e-11
CAMK1D	-1.04344	2.65314e-07	1.32043e-11
HECW1	-1.04244	6.2697e-07	3.12034e-11
PITPNC1	-1.00122	7.24874e-07	3.6076e-11
UNC5D	-1.49833	1.27914e-06	6.36609e-11
CACNA1A	-1.15031	1.41123e-06	7.0235e-11
TENM2	-1.63795	1.77418e-06	8.82985e-11
CNTN1	-1.03753	2.63073e-06	1.30928e-10
SOX6	-1.39928	3.00603e-06	1.49606e-10
GRM7	-1.17521	3.6858e-06	1.83437e-10
PPP1R14A	-1.33217	4.52981e-06	2.25442e-10
LINGO2	-1.01784	4.97818e-06	2.47757e-10
CCSER1	-1.60442	1.05291e-05	5.24018e-10
RAB11A	-1.24709	1.79457e-05	8.93134e-10
RALYL	-1.64109	2.10237e-05	1.04632e-09
PTPRT	-1.08404	2.88088e-05	1.43377e-09
CSMD1	-1.76382	2.94102e-05	1.4637e-09
PPM1G	-1.50521	3.51968e-05	1.7517e-09
SLC6A1-AS1	-1.26141	5.1938e-05	2.58488e-09
CALM3	-1.18282	6.68957e-05	3.3293e-09
PCSK1N	-1.08518	7.71508e-05	3.83969e-09
ASIC2	-1.15967	9.84613e-05	4.90028e-09
KCNH7	-1.09311	9.95294e-05	4.95344e-09
ANKUB1	-1.30178	0.00015253	7.59121e-09
LINC00685	-1.13569	0.000155933	7.76057e-09
KCNIP4	-1.59621	0.000312512	1.55533e-08
PCDH15	-1.82604	0.000345363	1.71882e-08
RPL21	-1.01084	0.000359132	1.78735e-08
GRIK2	-1.13168	0.000378177	1.88213e-08
SLC26A3	-1.34063	0.000552301	2.74872e-08
MAP1B	-1.22272	0.00055496	2.76196e-08
DPP10	-1.56887	0.00203384	1.01221e-07
TMEM108	-1.23046	0.00260026	1.29411e-07
RIMS1	-1.14139	0.00304417	1.51504e-07
TUBA1B	-1.31706	0.00380153	1.89197e-07
PCDH7	-1.04598	0.00476981	2.37387e-07
SNTG1	-1.62536	0.00509083	2.53363e-07
ATRNL1	-1.23475	0.00647475	3.22239e-07
PHACTR1	-1.10785	0.00792505	3.94419e-07
RPS15	-1.17087	0.00794316	3.9532e-07
SYP	-1.14042	0.00923739	4.59732e-07
ZNF565	-1.0816	0.0177634	8.84061e-07
TNR	-1.34168	0.0195289	9.71925e-07
KCNMA1	-1.12156	0.0229829	1.14383e-06
CALM1	-1.07152	0.0248556	1.23703e-06
LHFPL3	-1.61551	0.0436417	2.17198e-06

## Sheet: EX
Downregulated DEGs of excitatory neurons, PD compared to MDD
Gene name	avg_log2FC	adj.P.Val	P.Value
STMN1	-1.23677	0	0
SYNC	-1.25061	0	0
RGS4	-1.19594	0	0
ZC3H11A	-1.16568	0	0
GUK1	-1.05965	0	0
CHRM3-AS2	-1.10616	0	0
RPS27A	-1.15837	0	0
AC016716.2	-1.40858	0	0
TMSB10	-1.12108	0	0
CACNB4	-1.20686	0	0
LSAMP-AS1	-1.21631	0	0
P2RY14	-1.57234	0	0
IGSF10	-1.37226	0	0
KCNMB2-AS1	-1.05507	0	0
EIF4A2	-1.14564	0	0
CCNI	-1.21905	0	0
RASGEF1B	-1.1185	0	0
RPL34	-1.54934	0	0
PDE5A	-1.6813	0	0
ENC1	-1.07109	0	0
COX7C	-1.10172	0	0
ARHGAP26-AS1	-1.01466	0	0
RPS14	-1.20589	0	0
FAM153B	-1.90933	0	0
MAK	-1.05637	0	0
SOD2	-1.38642	0	0
SPDYE5	-1.01227	0	0
SPDYE3	-1.35607	0	0
SLC26A3	-1.38727	0	0
TMSB4X	-1.514	0	0
SYP	-1.03889	0	0
RPL7	-1.68452	0	0
LYNX1	-1.29242	0	0
KCNV2	-1.25521	0	0
LRP4	-2.05396	0	0
FTH1	-1.35312	0	0
NRGN	-1.02984	0	0
CTNNA3	-1.00255	0	0
RPL41	-1.08555	0	0
LINC01481	-1.16227	0	0
TDG	-1.2712	0	0
DYNLL1	-1.09497	0	0
RPL21	-1.31945	0	0
PHF11	-1.01111	0	0
PCDH9-AS1	-1.12632	0	0
PCDH9-AS2	-2.33796	0	0
MEG3	-4.87466	0	0
EPB42	-1.15878	0	0
ARPP19	-1.12118	0	0
RAB11A	-1.58646	0	0
LINGO1	-1.96228	0	0
PDXDC1	-1.11126	0	0
ALDOA	-1.61215	0	0
WSB1	-1.00894	0	0
CRLF3	-1.38855	0	0
SNAP25-AS1	-1.28689	0	0
CIRBP	-1.00631	0	0
ATP1A3	-1.13984	0	0
SLC17A7	-1.01085	0	0
YWHAH	-1.83877	0	0
RPL31	-1.15452	6.92487e-245	3.44641e-249
YWHAG	-1.02168	1.2036e-191	5.99014e-196

## Sheet: INH
Downregulated DEGs of inhibitory neurons, PD compared to MDD
Gene name	avg_log2FC	adj.P.Val	P.Value
SYNC	-1.3114	0	0
ST3GAL3	-1.02603	0	0
ATP1B1	-1.06254	0	0
ZC3H11A	-1.09825	0	0
AC016716.2	-1.21625	0	0
SLC6A1-AS1	-2.01372	0	0
LSAMP-AS1	-1.70897	0	0
KCNMB2-AS1	-1.65021	0	0
RPL34	-1.48833	0	0
PDE5A	-1.5581	0	0
FAM153B	-1.32246	0	0
SOD2	-1.22581	0	0
SPDYE3	-1.39771	0	0
LRP4	-2.07259	0	0
MALAT1	-1.02208	0	0
LINC01481	-1.5241	0	0
TDG	-1.53218	0	0
RPL21	-1.31582	0	0
PCDH9-AS2	-1.65211	0	0
MEG3	-4.37228	0	0
EPB42	-1.1846	0	0
MAP2K1	-1.3203	0	0
LINGO1	-2.30805	0	0
ALDOA	-1.51755	0	0
WSB1	-1.14308	0	0
CRLF3	-1.41213	0	0
SNAP25-AS1	-1.27799	0	0
ATP1A3	-1.63937	0	0
RBMS3	-1.22186	4.49404e-301	2.23662e-305
RAB11A	-1.2558	5.77633e-297	2.8748e-301
RPL7	-1.33765	4.95315e-290	2.46511e-294
SLC26A3	-1.50299	1.38846e-275	6.91018e-280
PDE8B	-1.27954	4.50016e-272	2.23967e-276
USP39	-1.30747	2.08595e-260	1.03815e-264
PHF11	-1.1209	1.05898e-244	5.27038e-249
TMSB4X	-1.23525	2.88127e-243	1.43397e-247
YWHAH	-1.29975	1.055e-239	5.25058e-244
COX7C	-1.192	1.53431e-223	7.63605e-228
MAP1LC3A	-1.08386	1.00252e-219	4.98942e-224
SYP	-1.09468	2.17579e-219	1.08286e-223
CIRBP	-1.06073	1.248e-207	6.21111e-212
MAK	-1.05078	3.11377e-201	1.54968e-205
EIF4A2	-1.08751	2.55563e-199	1.2719e-203
RASGEF1B	-1.23105	2.24781e-172	1.11871e-176
NRGN	-1.04003	5.06665e-167	2.5216e-171
RBMS3-AS3	-1.0378	1.74893e-127	8.7042e-132
TAC1	-1.1067	6.17157e-112	3.0715e-116
CRH	-1.06352	3.63942e-99	1.81129e-103
CXCL14	-1.16805	0.00732719	3.64664e-07

## Sheet: ASTRO
Downregulated DEGs of astrocyte cells, PD compared to MDD
Gene name	avg_log2FC	adj.P.Val	P.Value
LSAMP-AS1	-2.58467	0	0
PAQR8	-1.81103	0	0
PTGDS	-3.97929	0	0
MEG3	-3.37164	0	0
ZC3H11A	-1.34503	4.23765e-260	2.10902e-264
LINC01481	-1.31464	1.92875e-235	9.59909e-240
AC016716.2	-2.41339	5.51468e-233	2.74458e-237
ARHGEF10	-1.14764	1.83913e-178	9.15309e-183
LINGO1	-2.101	1.18323e-166	5.88878e-171
PCDH9-AS2	-2.03743	6.76765e-136	3.36816e-140
SPDYE2	-1.32235	3.59651e-115	1.78993e-119
DLC1	-1.51855	3.95904e-86	1.97036e-90
PDE5A	-1.50461	3.337e-69	1.66077e-73
IGSF10	-1.13805	2.2026e-63	1.0962e-67
USP39	-1.53417	7.9596e-63	3.96138e-67
SLC26A3	-1.20871	5.45472e-61	2.71474e-65
CACNB4	-1.13192	4.05669e-54	2.01896e-58
CIRBP	-1.03284	2.48221e-47	1.23536e-51
P2RY14	-1.22394	6.6856e-44	3.32733e-48
PTPRD	-1.24337	4.15171e-43	2.06625e-47
RBMS3	-1.24791	1.45377e-39	7.23522e-44
CSNK1E	-1.03816	4.39686e-35	2.18826e-39
SPDYE3	-1.07766	1.16263e-33	5.78627e-38
RBFOX1	-1.46876	1.28615e-31	6.40097e-36
LRRTM4	-1.03156	1.05062e-29	5.22878e-34
KCNIP4	-1.30181	5.64131e-29	2.8076e-33
RAB11A	-1.12755	7.29394e-28	3.63009e-32
NRXN3	-1.1126	1.10642e-27	5.50651e-32
RAPH1	-1.09902	7.1555e-27	3.56119e-31
CNTNAP2	-1.05315	1.48167e-22	7.37406e-27
RALYL	-1.23133	1.43133e-19	7.12354e-24
TMEM241	-1.12117	2.28727e-16	1.13834e-20
ROBO2	-1.15212	8.52387e-14	4.24221e-18
SLC6A1-AS1	-1.08799	1.78182e-12	8.86785e-17
OPCML	-1.09748	2.10937e-12	1.0498e-16
ASIC2	-1.02949	1.50847e-11	7.50742e-16
SYT1	-1.02909	1.56542e-11	7.79088e-16
CSMD1	-1.0098	1.6353e-10	8.13864e-15
KCNQ5	-1.00659	1.3209e-05	6.57391e-10

## Sheet: OPC
Downregulated DEGs of OPC, PD compared to MDD
Gene name	avg_log2FC	adj.P.Val	P.Value
MEG3	-4.05394	1.77871e-210	8.85239e-215
PTGDS	-2.29924	2.55242e-207	1.2703e-211
ZC3H11A	-1.24221	2.15192e-165	1.07098e-169
EPB42	-1.24223	1.89358e-157	9.42406e-162
SOD2	-1.42105	1.12019e-154	5.57503e-159
MALAT1	-1.48201	7.09553e-148	3.53134e-152
AC016716.2	-1.57562	3.40548e-139	1.69486e-143
LINC01481	-1.0257	3.00604e-128	1.49606e-132
CLDN11	-1.14166	2.50984e-124	1.24911e-128
LSAMP-AS1	-1.93293	8.6249e-94	4.29249e-98
USP39	-1.98983	1.09862e-79	5.46769e-84
PCDH9-AS2	-2.02912	7.83266e-72	3.8982e-76
CFTR	-1.59892	5.63786e-59	2.80588e-63
IGSF10	-1.04693	2.02714e-54	1.00888e-58
LRP4	-1.39696	1.94896e-52	9.69968e-57
RGS6	-1.4899	1.13816e-47	5.66446e-52
SPDYE2	-1.13648	1.0807e-46	5.37849e-51
KCNMB2-AS1	-1.70471	3.5616e-44	1.77256e-48
SPDYE3	-1.34317	5.04227e-42	2.50947e-46
ROBO2	-2.06878	7.3128e-39	3.63948e-43
KCNC2	-1.42287	1.28779e-37	6.40914e-42
SYNC	-1.20575	2.18759e-37	1.08873e-41
MEF2C	-1.77711	5.0987e-37	2.53755e-41
TENM2	-2.05884	1.8139e-36	9.02751e-41
LINGO1	-1.5242	3.73857e-35	1.86064e-39
CTNNA3	-1.21788	1.20021e-33	5.97328e-38
TMSB4X	-1.47993	1.57103e-32	7.81877e-37
MGAT4C	-1.30738	1.89091e-32	9.4108e-37
RYR2	-1.6226	3.41046e-32	1.69734e-36
SYT1	-2.09084	8.48197e-32	4.22136e-36
GABRG3	-1.08741	1.82481e-31	9.0818e-36
ADGRL2	-1.36513	4.66813e-31	2.32326e-35
CACNB4	-1.24082	1.02054e-30	5.0791e-35
CRLF3	-1.34399	3.9228e-29	1.95232e-33
CNTNAP2	-1.6066	1.31607e-28	6.5499e-33
FRMPD4	-1.56014	1.01394e-27	5.04625e-32
TOM1L1	-1.31366	1.45511e-26	7.24186e-31
DCLK1	-1.31583	5.85658e-26	2.91473e-30
NKAIN2	-1.6342	1.09774e-25	5.46331e-30
CELF4	-1.23123	1.22267e-25	6.08507e-30
PDE5A	-1.39311	5.83967e-25	2.90632e-29
NRGN	-1.18759	4.84457e-24	2.41107e-28
RPL13	-1.54989	5.52067e-24	2.74756e-28
IPO9-AS1	-1.50577	1.94331e-23	9.67159e-28
MAK	-1.18501	3.34001e-23	1.66228e-27
PCDH11Y	-1.13869	4.8464e-23	2.41198e-27
EFNA5	-1.10891	4.34005e-21	2.15998e-25
RAB11A	-1.2666	5.05028e-21	2.51345e-25
NRG1	-1.1858	5.3505e-20	2.66287e-24
FRMD4A	-1.16101	7.99938e-20	3.98118e-24
LINGO2	-1.41047	1.42256e-19	7.07986e-24
CNTN5	-1.6232	2.3262e-19	1.15771e-23
OXR1	-1.0715	1.41518e-18	7.04316e-23
PDE1A	-1.04537	2.63093e-18	1.30938e-22
ENC1	-1.08855	3.87407e-18	1.92807e-22
GRIN2A	-1.15842	1.80617e-17	8.98903e-22
RBFOX1	-1.23179	2.28863e-17	1.13902e-21
ZNF385B	-1.04325	4.89179e-17	2.43458e-21
LRP4-AS1	-1.12625	5.82547e-17	2.89926e-21
CDH12	-1.21522	2.23e-16	1.10984e-20
RBMS3	-1.13807	2.38297e-16	1.18597e-20
SLC26A3	-1.2723	3.74213e-16	1.8624e-20
CAMK2A	-1.16457	8.2403e-16	4.10108e-20
VSNL1	-1.02179	5.0902e-15	2.53332e-19
GALNTL6	-1.24912	1.31091e-14	6.52422e-19
CNTN4	-1.02486	2.5116e-14	1.24999e-18
SLC8A1-AS1	-1.00149	3.46189e-14	1.72293e-18
KCNH7	-1.14576	1.22244e-13	6.08393e-18
BASP1	-1.03697	6.90277e-13	3.43541e-17
SLC6A1-AS1	-1.48682	7.32297e-13	3.64454e-17
CHRM3	-1.13892	8.75254e-12	4.35601e-16
RALYL	-1.16241	9.76653e-12	4.86066e-16
GRIN1	-1.11773	1.99803e-11	9.9439e-16
LINC01572	-1.05019	3.69571e-10	1.8393e-14
COL5A3	-1.1504	1.11577e-09	5.55305e-14
KCNQ5	-1.49273	2.32891e-09	1.15907e-13
CIRBP	-1.02874	7.82075e-08	3.89228e-12
ATP1B1	-1.10479	3.76198e-07	1.87228e-11
KHDRBS2	-1.00831	5.55723e-06	2.76575e-10
LDB2	-1.02582	2.04906e-05	1.01979e-09
SNAP25-AS1	-1.00837	3.32554e-05	1.65507e-09

## Sheet: ENDO
Downregulated DEGs of endothelial cells, PD compared to MDD
Gene name	avg_log2FC	adj.P.Val	P.Value
ARPC1A	-1.57218	2.09639e-35	1.04334e-39
ALDOA	-1.96381	2.09639e-35	1.04334e-39
ADIRF	-3.41982	7.71497e-33	3.83963e-37
PTGDS	-3.98225	1.07394e-32	5.34487e-37
RPL34	-2.98464	4.71296e-29	2.34557e-33
IFNAR2	-1.87138	1.8792e-26	9.35253e-31
RPS17	-1.51022	2.51294e-26	1.25065e-30
ZC3H11A	-1.29713	1.72942e-23	8.60706e-28
IGF2	-1.59076	1.72942e-23	8.60706e-28
RPL21	-2.41459	6.94736e-23	3.4576e-27
TMSB4X	-3.63265	1.5053e-22	7.49169e-27
RPL7	-2.42206	2.69052e-21	1.33904e-25
RGS5	-2.54367	4.32572e-21	2.15285e-25
PAQR8	-1.3888	1.55778e-20	7.75287e-25
EPB42	-1.24666	1.55778e-20	7.75287e-25
RPS28	-2.57165	1.94866e-20	9.6982e-25
RPS27	-2.54536	7.94136e-20	3.9523e-24
RPL13A	-2.35014	1.69952e-18	8.45829e-23
IFI27	-3.12237	2.53345e-17	1.26086e-21
RERGL	-2.04789	3.6306e-17	1.8069e-21
LINGO1	-2.79063	1.10555e-16	5.50215e-21
B2M	-3.15634	6.57335e-16	3.27146e-20
ITM2A	-2.72951	7.83987e-16	3.90179e-20
RPS6	-2.15635	1.5148e-15	7.53896e-20
RPS27A	-2.04364	1.57923e-15	7.85962e-20
POLR2L	-1.95305	1.69755e-15	8.44844e-20
RPL36	-2.02576	5.00721e-15	2.49202e-19
RPL32	-2.04395	7.80436e-15	3.88412e-19
TJP2	-1.01503	9.39985e-15	4.67817e-19
SLC27A4	-2.4432	1.6347e-14	8.13566e-19
LGALS1	-2.46332	3.59578e-14	1.78957e-18
CD59	-2.38303	4.88404e-14	2.43072e-18
TMSB10	-2.56212	6.31876e-14	3.14476e-18
ARMC9	-2.14173	1.4771e-13	7.35133e-18
SUMO1	-1.57767	7.88773e-13	3.92561e-17
MEG3	-2.39639	8.05484e-13	4.00878e-17
RPS14	-1.84348	1.46944e-12	7.31319e-17
PDE8B	-2.35091	1.87087e-12	9.31108e-17
RBMS3	-1.8307	5.45397e-12	2.71436e-16
RPS15	-2.17943	7.3153e-12	3.64072e-16
MYL9	-1.49677	9.93438e-12	4.9442e-16
ARHGEF10	-1.1201	1.02225e-11	5.0876e-16
BDNF-AS	-1.88989	1.78653e-11	8.8913e-16
COX7C	-1.77627	1.86822e-11	9.29788e-16
RPL23A	-1.72526	3.90398e-11	1.94296e-15
NDUFA4L2	-2.01162	6.00383e-11	2.98802e-15
RPS25	-2.16763	1.01289e-10	5.04101e-15
SERF2	-1.88049	1.24151e-10	6.17883e-15
RPL15	-1.99657	1.49066e-10	7.41879e-15
RPL13	-1.76665	2.52348e-10	1.2559e-14
COX5B	-1.77572	3.67593e-10	1.82946e-14
UQCR10	-1.77004	4.50134e-10	2.24025e-14
SOD2	-1.4534	7.94144e-10	3.95234e-14
RPS19	-2.01611	1.15137e-09	5.7302e-14
RPL31	-1.63218	1.36371e-09	6.78697e-14
ITM2B	-1.86822	3.23717e-09	1.61109e-13
RPL28	-2.04225	3.55088e-09	1.76722e-13
RPL35	-2.00943	4.82895e-09	2.4033e-13
RPL35A	-1.78418	4.85821e-09	2.41786e-13
RPS3A	-1.43535	6.76571e-09	3.3672e-13
LAMTOR5	-1.51321	8.27226e-09	4.11699e-13
NDUFA1	-1.7105	1.18895e-08	5.91722e-13
A2M	-1.95158	1.82358e-08	9.07571e-13
ABCG2	-1.48584	2.24866e-08	1.11912e-12
SRGAP2C	-1.68532	2.69133e-08	1.33943e-12
SLC6A1-AS1	-2.60714	3.25084e-08	1.6179e-12
CA4	-2.08903	3.53176e-08	1.75771e-12
AC005009.2	-1.32356	3.53623e-08	1.75993e-12
RPS2	-1.68451	4.45079e-08	2.21509e-12
SLC39A10	-2.02753	4.99551e-08	2.4862e-12
KIZ-AS1	-1.22551	5.18779e-08	2.58189e-12
RPS15A	-2.02331	7.58169e-08	3.7733e-12
RPL3	-1.75682	1.20404e-07	5.99235e-12
YWHAH	-1.30134	1.67776e-07	8.34997e-12
RBMS3-AS3	-1.68385	1.80044e-07	8.96053e-12
CALM3	-1.35714	2.0054e-07	9.98061e-12
NET1	-1.65128	2.18246e-07	1.08618e-11
ACTB	-1.43504	2.95524e-07	1.47078e-11
RPS26	-1.21802	3.42142e-07	1.70279e-11
USP39	-1.69524	3.54585e-07	1.76472e-11
SLC38A11	-1.41488	3.9517e-07	1.96671e-11
RPLP2	-1.9476	4.98194e-07	2.47944e-11
EEF1A1	-1.7692	6.51114e-07	3.2405e-11
ARHGDIB	-1.07341	7.41184e-07	3.68877e-11
RPS23	-1.90778	8.01244e-07	3.98768e-11
SPARC	-1.66144	8.19754e-07	4.0798e-11
TCEAL8	-1.17014	9.54405e-07	4.74994e-11
HIGD1B	-1.70357	9.66759e-07	4.81142e-11
NDRG4	-1.42593	1.13993e-06	5.67328e-11
PRDX5	-1.38222	3.02378e-06	1.50489e-10
RPS9	-1.64318	3.20954e-06	1.59734e-10
RPS5	-1.59682	3.82345e-06	1.90288e-10
HCFC1R1	-1.25543	3.93908e-06	1.96042e-10
GPR85	-1.70165	4.17557e-06	2.07812e-10
RPL10	-1.44808	4.19278e-06	2.08669e-10
CALM1	-1.51727	4.89274e-06	2.43505e-10
RPL27A	-1.60097	4.96483e-06	2.47092e-10
PPP1R14A	-1.57421	5.10151e-06	2.53895e-10
RPS12	-1.44901	7.44576e-06	3.70565e-10
GPCPD1	-2.06693	8.12134e-06	4.04187e-10
NPC2	-1.1857	8.23439e-06	4.09814e-10
RPL11	-1.34472	1.11361e-05	5.54228e-10
PTPRB	-1.30825	1.19537e-05	5.94918e-10
PTMA	-1.8977	1.28919e-05	6.41609e-10
RPS8	-1.31529	1.98758e-05	9.89192e-10
FAU	-1.66352	2.84087e-05	1.41386e-09
OOEP	-1.45835	2.94983e-05	1.46809e-09
FTL	-1.25719	3.22998e-05	1.60752e-09
NOTCH3	-1.45727	3.47121e-05	1.72757e-09
PLEKHA6	-1.37356	3.78307e-05	1.88278e-09
TXNRD1	-1.39318	4.63519e-05	2.30687e-09
LMO2	-1.37633	4.77092e-05	2.37442e-09
FTH1	-1.52617	5.24571e-05	2.61072e-09
IGFBP7	-1.32668	5.38223e-05	2.67866e-09
SLIRP	-1.27133	5.87705e-05	2.92492e-09
KLHL9	-1.1744	5.95472e-05	2.96358e-09
SRP14	-1.57422	6.19879e-05	3.08505e-09
SLCO1A2	-1.71479	8.44475e-05	4.20283e-09
RPL8	-1.34361	8.74414e-05	4.35184e-09
CSTB	-1.27858	8.81381e-05	4.38651e-09
PPDPF	-1.58795	8.92178e-05	4.44024e-09
CCDC85B	-1.50516	0.000147099	7.32092e-09
TMBIM6	-1.54438	0.000168409	8.38147e-09
ZNF90	-1.18329	0.000176324	8.77541e-09
ADGRF5	-1.52087	0.000196504	9.77975e-09
H3F3B	-1.17877	0.000231959	1.15442e-08
RUNDC3B	-1.66738	0.000239047	1.1897e-08
RPS11	-1.43381	0.000262604	1.30694e-08
MRPL33	-1.34175	0.000264317	1.31547e-08
HSPB1	-1.11941	0.000277594	1.38155e-08
RPS18	-1.68117	0.000289189	1.43925e-08
RPS4X	-1.36696	0.000378375	1.88312e-08
POMP	-1.78449	0.000498625	2.48158e-08
APOO	-1.37781	0.000509601	2.53621e-08
EIF1	-1.36524	0.000625183	3.11145e-08
RPL38	-1.48542	0.000658337	3.27645e-08
RPL41	-1.83318	0.000755716	3.76109e-08
RPS27L	-1.39404	0.000786099	3.9123e-08
UBA52	-1.2182	0.000832435	4.14291e-08
ZFP36L1	-1.16125	0.000861914	4.28962e-08
SKP1	-1.34387	0.000921755	4.58744e-08
SNRPG	-1.10781	0.00110176	5.48329e-08
S100A6	-1.21264	0.00122496	6.09644e-08
SEMA3G	-1.11307	0.00130472	6.49339e-08
RPL24	-1.2366	0.00131747	6.55685e-08
VAMP5	-1.40339	0.00135905	6.76382e-08
COX4I1	-1.48333	0.00136117	6.77434e-08
ST6GAL1	-1.40571	0.00167076	8.31514e-08
UBL5	-1.11665	0.00192758	9.59327e-08
HLA-B	-1.39975	0.00197433	9.82596e-08
RRAD	-1.10718	0.0021167	1.05345e-07
COX6B1	-1.00729	0.00220341	1.0966e-07
SPOCK3	-1.14865	0.00266408	1.32588e-07
RGS4	-1.86896	0.00269038	1.33897e-07
GAPDH	-1.11786	0.00300021	1.49316e-07
HMGB1	-1.10254	0.0031071	1.54636e-07
SPOCK2	-1.2385	0.00361668	1.79997e-07
GGACT	-1.00744	0.00389088	1.93643e-07
RPLP1	-1.73707	0.00482846	2.40306e-07
EI24	-1.329	0.00506062	2.5186e-07
ATP6V1G1	-1.05356	0.00511439	2.54536e-07
IFITM3	-1.02349	0.0052135	2.59468e-07
GNG11	-1.38476	0.00566144	2.81762e-07
MZT2B	-1.2312	0.00634282	3.15673e-07
ID1	-1.407	0.00726173	3.61406e-07
ITIH5	-1.0257	0.00838107	4.17114e-07
RPL27	-1.06945	0.00862324	4.29166e-07
DSTN	-1.29296	0.00919294	4.57519e-07
EIF5B	-1.11731	0.00937062	4.66363e-07
HLA-A	-1.32418	0.00951992	4.73793e-07
PTN	-1.06771	0.00983752	4.89599e-07
NTN4	-1.23696	0.0100504	5.00195e-07
SEC62	-1.4527	0.0104975	5.22445e-07
GRM3	-1.10393	0.0106698	5.31018e-07
HERPUD1	-1.12683	0.0107485	5.34938e-07
COX7A2	-1.44366	0.0108831	5.41635e-07
SLC38A5	-1.25095	0.0115018	5.72426e-07
RPS16	-1.44764	0.0118264	5.88584e-07
RAMP2	-1.4954	0.0122838	6.11345e-07
DYNLL2	-1.17231	0.0125056	6.22384e-07
IFI6	-1.26984	0.0127761	6.35846e-07
NDUFA4	-1.02975	0.013183	6.56098e-07
EIF4G2	-1.09154	0.0135214	6.72938e-07
RPL19	-1.45931	0.0163382	8.1313e-07
STEAP1B	-1.4154	0.0180593	8.98786e-07
SNRPD2	-1.09432	0.0196453	9.77716e-07
TMEM123	-1.41681	0.020025	9.96614e-07
OAZ2	-1.04754	0.0207868	1.03453e-06
HNRNPK	-1.20714	0.0213364	1.06188e-06
XPO5	-1.38351	0.0229389	1.14164e-06
HEG1	-1.26068	0.0233581	1.1625e-06
PALMD	-1.01859	0.0244871	1.21869e-06
P2RY14	-1.28955	0.0247045	1.22951e-06
TMEM88	-1.09304	0.0250094	1.24468e-06
SNAP25	-1.0036	0.0260706	1.2975e-06
DACH1	-1.50248	0.0264044	1.31411e-06
PNKD	-1.09528	0.0297124	1.47875e-06
EID1	-1.22791	0.030483	1.51709e-06
RPL37A	-1.53593	0.0318774	1.58649e-06
BAIAP2L1	-1.11412	0.0365112	1.81711e-06
SLC39A8	-1.29718	0.0367232	1.82766e-06
TOMM7	-1.02196	0.0396266	1.97216e-06
