# Supplementary material for: Unraveling the transcriptomic signatures of Parkinson’s disease and major depression using single-cell and bulk data
Source: Front Aging Neurosci. 2023 Nov 7;15:1273855. doi: 10.3389/fnagi.2023.1273855 (PMC10664927; doi:10.3389/fnagi.2023.1273855)
Supplement: Supplementary file 1 [file Supplementary_Material.zip › Supplementary_Material/Supplementary_File_2_Table 5_Downregulated_GO BP_PD_compared_to_MDD.xlsx]

## Sheet: MIGRO
Supplementary File 2
Table: 5: Downregulated GO BP of Microglia cells,PD compared to MDD
ID	Description	GeneRatio	BgRatio	pvalue	p.adjust	qvalue	geneID	Count
GO:0010975	regulation of neuron projection development	42/335	452/18614	1.98429e-18	3.66102e-15	3.0579e-15	PTPRD/PTPRG/IL1RAPL1/SNAP25/MAGI2/NLGN1/SEMA3B/NDRG4/CHN1/ADGRB3/FUT9/MAP1B/DNM3/MAPT/LRP4/PTPRS/STMN2/FAT3/CNTN1/HECW2/CTNNA2/KIF1A/SRCIN1/CSMD3/NTRK2/NEGR1/SPOCK1/MAP2/ATP8A2/CAMK2B/PPFIA2/YWHAH/COBL/MAG/LRRC7/ACAP3/ABI2/SLIT2/ENC1/ROBO2/NTRK3/NRCAM	42
GO:0050808	synapse organization	42/335	466/18614	6.08592e-18	5.61426e-15	4.68936e-15	HIP1R/PTPRD/IL1RAPL1/CTNND2/NLGN1/CACNB4/ANK3/ADGRB3/RAB3A/NRXN1/ADGRL3/MAP1B/DNM3/MAPT/LRP4/PTPRS/GPM6A/LRRTM3/GRM5/CTNNA2/APBB2/KIF1A/SRCIN1/NTRK2/NEGR1/GAP43/CAMK2B/PPFIA2/SPARCL1/NRG3/GABRA1/FRMPD4/FLRT2/ERBB4/GABRB3/APP/PRNP/ABI2/ROBO2/NTRK3/NRCAM/GRIN2B	42
GO:0034329	cell junction assembly	39/335	444/18614	2.42406e-16	1.4908e-13	1.2452e-13	CLDN11/GPM6B/PTPRD/IL1RAPL1/COL16A1/CTNND2/NLGN1/LIMCH1/ADGRB3/NRXN1/ADGRL3/MAP1B/DNM3/PTPRK/LRP4/PTPRS/CDH20/GPM6A/LRRTM3/CNTNAP2/UGT8/DLC1/NTRK2/NEGR1/ANK2/GAP43/CLASP2/NRG3/GABRA1/FLRT2/ERBB4/PKP4/GABRB3/TJP1/APP/CDH18/ROBO2/NTRK3/NRCAM	39
GO:0050804	modulation of chemical synaptic transmission	40/335	487/18614	9.70107e-16	3.83776e-13	3.20552e-13	NRGN/SLC24A2/PTPRD/GRM3/SNAP25/NLGN1/CACNB4/PLCB1/RAB3A/NALCN/NRXN1/MAP1B/SYT1/MAPT/PTPRS/SYP/GRM5/GRIA2/DLGAP1/NTRK2/IGSF11/CAMK2A/HIP1/CNTNAP4/RIMS1/CAMK2B/SYNGR1/SV2B/GRIN1/RGS4/NRG3/YWHAH/PREPL/GRIN2A/APP/GRIK2/PRNP/RASGRF2/RIMS2/GRIN2B	40
GO:0099177	regulation of trans-synaptic signaling	40/335	488/18614	1.04004e-15	3.83776e-13	3.20552e-13	NRGN/SLC24A2/PTPRD/GRM3/SNAP25/NLGN1/CACNB4/PLCB1/RAB3A/NALCN/NRXN1/MAP1B/SYT1/MAPT/PTPRS/SYP/GRM5/GRIA2/DLGAP1/NTRK2/IGSF11/CAMK2A/HIP1/CNTNAP4/RIMS1/CAMK2B/SYNGR1/SV2B/GRIN1/RGS4/NRG3/YWHAH/PREPL/GRIN2A/APP/GRIK2/PRNP/RASGRF2/RIMS2/GRIN2B	40
GO:0042391	regulation of membrane potential	37/335	433/18614	3.59839e-15	9.48432e-13	7.92186e-13	KCTD7/ATP1A3/SOD2/CTNNA3/NLGN1/CACNB4/DMD/KCNH8/ANK3/KCNH1/NALCN/CACNA2D1/NRXN1/AKAP6/MAPT/GRM5/FGF12/NTRK2/KCNJ3/IGSF11/ANK2/RIMS1/RYR2/GRIN1/RGS4/CALM1/YWHAH/GABRA1/ATP1B1/GRIN2A/GABRB3/APP/GRIK2/RIMS2/KCND2/NRCAM/GRIN2B	37
GO:0050803	regulation of synapse structure or activity	27/335	240/18614	3.2008e-14	7.38184e-12	6.16574e-12	PTPRD/IL1RAPL1/NLGN1/ADGRB3/NRXN1/DNM3/SLC17A7/LRP4/PTPRS/GPM6A/LRRTM3/CTNNA2/KIF1A/SRCIN1/NTRK2/NEGR1/CAMK2B/PPFIA2/FRMPD4/FLRT2/APP/PRNP/ABI2/ROBO2/NTRK3/NRCAM/GRIN2B	27
GO:0050807	regulation of synapse organization	26/335	234/18614	1.30662e-13	2.41072e-11	2.01358e-11	PTPRD/IL1RAPL1/NLGN1/ADGRB3/NRXN1/DNM3/LRP4/PTPRS/GPM6A/LRRTM3/CTNNA2/KIF1A/SRCIN1/NTRK2/NEGR1/CAMK2B/PPFIA2/FRMPD4/FLRT2/APP/PRNP/ABI2/ROBO2/NTRK3/NRCAM/GRIN2B	26
GO:0007416	synapse assembly	24/335	197/18614	1.53547e-13	2.5754e-11	2.15113e-11	PTPRD/IL1RAPL1/NLGN1/ADGRB3/NRXN1/ADGRL3/MAP1B/DNM3/LRP4/PTPRS/GPM6A/LRRTM3/NTRK2/NEGR1/GAP43/NRG3/GABRA1/FLRT2/ERBB4/GABRB3/APP/ROBO2/NTRK3/NRCAM	24
GO:0034765	regulation of monoatomic ion transmembrane transport	34/335	478/18614	9.14737e-12	1.12513e-09	9.39771e-10	CACNB4/DMD/KCNH8/ANK3/KCNH1/NALCN/CACNA2D1/AKAP6/DPP10/DPP6/PLP1/GRM5/HECW2/TRPC1/CABP1/FGF12/KCNJ3/ANK2/PDE4D/RYR2/RGS7/KCNAB1/STK39/GRIN1/RGS4/CALM1/YWHAH/FGF14/ATP1B1/GRIN2A/PRNP/KCNQ5/KCND2/GRIN2B	34
GO:0010959	regulation of metal ion transport	31/335	423/18614	3.75394e-11	4.32876e-09	3.61563e-09	NKAIN2/CACNB4/DMD/ANK3/CACNA2D1/AKAP6/DPP10/DPP6/PLP1/CNTN1/HECW2/SPTBN4/TRPC1/CABP1/FGF12/CAMK2A/ANK2/PDE4D/RYR2/RGS7/CAMK2B/KCNAB1/STK39/GRIN1/RGS4/CALM1/YWHAH/FGF14/ATP1B1/TF/PRNP	31
GO:0071805	potassium ion transmembrane transport	21/335	217/18614	4.20809e-10	4.31329e-08	3.60271e-08	ATP1A3/SLC24A2/KCNH8/ANK3/KCNH1/NALCN/AKAP6/SLC17A7/DPP10/DPP6/KCNT1/KCNJ3/ANK2/RGS7/KCNAB1/STK39/RGS4/ATP1B1/PRNP/KCNQ5/KCND2	21
GO:0001764	neuron migration	19/335	176/18614	4.55794e-10	4.426e-08	3.69685e-08	ADGRL3/ASTN2/MAP1B/UNC5C/GPM6A/FAT3/DCLK1/CTNNA2/NTRK2/SPOCK1/CAMK2A/NAV1/CAMK2B/NRG3/UNC5D/FLRT2/ACAP3/NTRK3/NRCAM	19
GO:0098742	cell-cell adhesion via plasma-membrane adhesion molecules	23/335	278/18614	1.36182e-09	1.14207e-07	9.53926e-08	CLDN11/CADM2/PTPRD/PCDH9/IL1RAPL1/NLGN1/ADGRL3/PTPRS/CDH20/FAT3/CADM1/PCDH11X/IGSF11/TENM2/PCDH7/DSCAML1/SPARCL1/UNC5D/MAG/PCDH11Y/PTPRT/CDH18/ROBO2	23
GO:0007215	glutamate receptor signaling pathway	11/335	52/18614	1.70358e-09	1.36657e-07	1.14144e-07	GRM3/PLCB1/PLP1/GRM5/GRIA2/GRIN1/GRIN2A/APP/GRIK2/PRNP/GRIN2B	11
GO:1901888	regulation of cell junction assembly	20/335	214/18614	2.04081e-09	1.50612e-07	1.258e-07	GPM6B/PTPRD/IL1RAPL1/COL16A1/NLGN1/LIMCH1/ADGRB3/NRXN1/PTPRS/LRRTM3/CNTNAP2/DLC1/NTRK2/NEGR1/CLASP2/FLRT2/TJP1/APP/ROBO2/NTRK3	20
GO:0007612	learning	17/335	152/18614	2.21255e-09	1.57006e-07	1.31141e-07	RAPGEF3/NRGN/SLC24A2/PDE8B/SNAP25/NRXN3/NDRG4/ADGRB3/PLCB1/NRXN1/CNTNAP2/GRM5/NTRK2/GRIN1/GRIN2A/CSMD1/APP	17
GO:0006813	potassium ion transport	21/335	241/18614	2.85447e-09	1.95055e-07	1.62922e-07	ATP1A3/SLC24A2/KCNH8/ANK3/KCNH1/NALCN/AKAP6/SLC17A7/DPP10/DPP6/KCNT1/KCNJ3/ANK2/RGS7/KCNAB1/STK39/RGS4/ATP1B1/PRNP/KCNQ5/KCND2	21
GO:0048709	oligodendrocyte differentiation	14/335	101/18614	3.56999e-09	2.35237e-07	1.96484e-07	GPM6B/ABCA2/MOBP/SOX6/OPALIN/ASPA/CNP/MYRF/PLP1/CNTN1/NTRK2/DAAM2/FA2H/MAG	14
GO:0032409	regulation of transporter activity	24/335	324/18614	5.36629e-09	3.30027e-07	2.75658e-07	KCTD7/NLGN1/CACNB4/DMD/ANK3/CACNA2D1/AKAP6/GRM5/HECW2/CABP1/FGF12/ANK2/PDE4D/RYR2/KCNAB1/STK39/CALM1/YWHAH/FGF14/ATP1B1/APP/PRNP/RASGRF2/NDFIP2	24
GO:0031346	positive regulation of cell projection organization	25/335	353/18614	6.34442e-09	3.77595e-07	3.1539e-07	PTPRD/IL1RAPL1/MAGI2/NLGN1/NDRG4/FUT9/MAP1B/DNM3/MAPT/STMN2/GPM6A/CNTN1/NTRK2/NEGR1/TENM2/ATP8A2/CAMK2B/ENPP2/COBL/LRRC7/ABI2/SLIT2/ENC1/ROBO2/NTRK3	25
GO:0007272	ensheathment of neurons	15/335	146/18614	6.22296e-08	3.10307e-06	2.59187e-06	CLDN11/GPM6B/ABCA2/BCAS1/MOBP/ASPA/MYRF/PLP1/UGT8/CNTN1/NTRK2/FA2H/ANK2/NFASC/MAG	15
GO:0008366	axon ensheathment	15/335	146/18614	6.22296e-08	3.10307e-06	2.59187e-06	CLDN11/GPM6B/ABCA2/BCAS1/MOBP/ASPA/MYRF/PLP1/UGT8/CNTN1/NTRK2/FA2H/ANK2/NFASC/MAG	15
GO:0106027	neuron projection organization	12/335	90/18614	7.39274e-08	3.48106e-06	2.90758e-06	ATP1A3/CTNND2/NLGN1/DNM3/KIF1A/SRCIN1/CAMK2B/PPFIA2/APP/PRNP/ABI2/GRIN2B	12
GO:0099003	vesicle-mediated transport in synapse	18/335	220/18614	1.0327e-07	4.64714e-06	3.88156e-06	SNAP25/NLGN1/CACNB4/SH3GL3/RAB3A/DNM3/SYT1/SLC17A7/SYP/CADPS/DNAJC6/HIP1/RIMS1/SV2B/SNAP91/PREPL/SYN2/RIMS2	18
GO:0035418	protein localization to synapse	11/335	78/18614	1.44603e-07	5.81629e-06	4.85811e-06	DLG2/SNAP25/NLGN1/NRXN1/MAPT/KIF5C/KIF5A/ERBB4/GRIN2A/LRRC7/RAB11A	11
GO:0006836	neurotransmitter transport	17/335	202/18614	1.56383e-07	6.13885e-06	5.12753e-06	GPM6B/SNAP25/NLGN1/CACNB4/RAB3A/NRXN1/SYT1/SLC17A7/SYP/CADPS/SLC1A2/CAMK2A/RIMS1/SV2B/PREPL/SYN2/RIMS2	17
GO:0019226	transmission of nerve impulse	10/335	65/18614	2.32089e-07	8.92092e-06	7.45127e-06	CACNB4/ANK3/CNTNAP2/SPTBN4/FGF12/NTRK2/MAG/GRIK2/KCND2/NRCAM	10
GO:0007269	neurotransmitter secretion	14/335	141/18614	2.63267e-07	9.71455e-06	8.11416e-06	SNAP25/NLGN1/CACNB4/RAB3A/NRXN1/SYT1/SYP/CADPS/CAMK2A/RIMS1/SV2B/PREPL/SYN2/RIMS2	14
GO:0099643	signal release from synapse	14/335	141/18614	2.63267e-07	9.71455e-06	8.11416e-06	SNAP25/NLGN1/CACNB4/RAB3A/NRXN1/SYT1/SYP/CADPS/CAMK2A/RIMS1/SV2B/PREPL/SYN2/RIMS2	14
GO:0061337	cardiac conduction	12/335	101/18614	2.6958e-07	9.75245e-06	8.14582e-06	ATP1A3/CTNNA3/CACNA2D1/ATP2B2/SPTBN4/TRPC1/KCNJ3/ANK2/PDE4D/RYR2/CALM1/ATP1B1	12
GO:0060079	excitatory postsynaptic potential	13/335	124/18614	3.75836e-07	1.28411e-05	1.07256e-05	NLGN1/NRXN1/IGSF11/RIMS1/GRIN1/RGS4/GABRA1/GRIN2A/GABRB3/APP/GRIK2/RIMS2/GRIN2B	13
GO:0006887	exocytosis	22/335	351/18614	4.39178e-07	1.47324e-05	1.23054e-05	PTGDS/IL1RAPL1/SNAP25/NLGN1/CACNB4/VSNL1/RAB3A/SYT1/SYP/ATP9A/CADPS/SRCIN1/SCAMP5/RIMS1/SYNGR1/CLASP2/SV2B/PREPL/SYN2/RIMS2/STXBP5L/RAB11A	22
GO:0017157	regulation of exocytosis	16/335	194/18614	4.78077e-07	1.57509e-05	1.31561e-05	IL1RAPL1/NLGN1/CACNB4/VSNL1/RAB3A/SYT1/SYP/ATP9A/CADPS/SCAMP5/RIMS1/CLASP2/SV2B/PREPL/RIMS2/STXBP5L	16
GO:0031345	negative regulation of cell projection organization	16/335	195/18614	5.12427e-07	1.63005e-05	1.36151e-05	PTPRG/NLGN1/SEMA3B/DNM3/LRP4/PTPRS/STMN2/FAT3/SPOCK1/MAP2/YWHAH/RAP1GAP/MAG/PRNP/SLIT2/GRIN2B	16
GO:0031644	regulation of nervous system process	14/335	150/18614	5.64095e-07	1.76399e-05	1.47339e-05	NLGN1/NRXN1/MYRF/FGF12/DLGAP1/IGSF11/RIMS1/GRIN1/RGS4/MAG/GRIN2A/APP/RIMS2/GRIN2B	14
GO:0060047	heart contraction	18/335	247/18614	5.79347e-07	1.78149e-05	1.48801e-05	ATP1A3/PDE5A/CTNNA3/DMD/CACNA2D1/ATP2B2/SPTBN4/TRPC1/FGF12/KCNJ3/ANK2/PDE4D/RYR2/RGS4/CALM1/ATP1B1/SGCD/SGCZ	18
GO:0002028	regulation of sodium ion transport	11/335	92/18614	7.98644e-07	2.37661e-05	1.98508e-05	NKAIN2/DMD/ANK3/CNTN1/HECW2/SPTBN4/FGF12/STK39/YWHAH/FGF14/ATP1B1	11
GO:0035249	synaptic transmission, glutamatergic	12/335	112/18614	8.37038e-07	2.45133e-05	2.04749e-05	GRM3/NLGN1/CACNB4/NRXN1/SYT1/SLC17A7/GRM5/GRIA2/GRIN1/GRIN2A/GRIK2/GRIN2B	12
GO:0048588	developmental cell growth	17/335	231/18614	1.04395e-06	2.87475e-05	2.40116e-05	SEMA3B/MAP1B/AKAP6/SYT1/MAPT/PTPRS/DCLK1/MAP2/RIMS1/RGS4/SORBS2/COBL/MAG/APP/RIMS2/SLIT2/NRCAM	17
GO:0001505	regulation of neurotransmitter levels	16/335	211/18614	1.46636e-06	3.81047e-05	3.18273e-05	GPM6B/SNAP25/NLGN1/CACNB4/RAB3A/NRXN1/SYT1/SYP/CADPS/SLC1A2/CAMK2A/RIMS1/SV2B/PREPL/SYN2/RIMS2	16
GO:0019932	second-messenger-mediated signaling	19/335	292/18614	1.56231e-06	3.94859e-05	3.29809e-05	RAPGEF3/PDE5A/PEX5L/DMD/PDE10A/AKAP6/MAPT/GRM5/GUCY1A2/ANK2/PDE4D/RYR2/GRIN1/CALM1/ATP1B1/GRIN2A/SGCD/PRNP/GRIN2B	19
GO:0051588	regulation of neurotransmitter transport	11/335	99/18614	1.67451e-06	4.08178e-05	3.40934e-05	GPM6B/NLGN1/CACNB4/RAB3A/SYT1/SYP/CAMK2A/RIMS1/SV2B/PREPL/RIMS2	11
GO:0070588	calcium ion transmembrane transport	21/335	360/18614	2.54017e-06	6.00849e-05	5.01864e-05	SLC24A2/CACNB4/DMD/PLCB1/NALCN/CACNA2D1/ATP2B2/AKAP6/GPM6A/PLP1/TRPC1/CABP1/ANK2/PDE4D/RYR2/GRIN1/CALM1/ATP1B1/GRIN2A/PRNP/GRIN2B	21
GO:0006816	calcium ion transport	24/335	455/18614	2.83743e-06	6.62666e-05	5.53497e-05	SLC24A2/CACNB4/DMD/PLCB1/NALCN/CACNA2D1/ATP2B2/AKAP6/GPM6A/PLP1/TRPC1/CABP1/CAMK2A/ANK2/PDE4D/RYR2/CAMK2B/GRIN1/RGS4/CALM1/ATP1B1/GRIN2A/PRNP/GRIN2B	24
GO:0051960	regulation of nervous system development	24/335	461/18614	3.5526e-06	8.13969e-05	6.79875e-05	PTPRD/IL1RAPL1/NLGN1/SEMA3B/ADGRB3/NRXN1/MAP1B/MAPT/ASPA/LRP4/PTPRS/MYRF/LRRTM3/GRM5/NTRK2/DAAM2/MAP2/CAMK2B/YWHAH/FLRT2/MAG/SLIT2/ROBO2/NTRK3	24
GO:0007626	locomotory behavior	15/335	201/18614	3.80586e-06	8.4938e-05	7.09452e-05	SOD2/ABCA2/SNAP25/CACNB4/GPR37/CNP/GRM5/CNTN1/SPTBN4/FGF12/NEGR1/SOBP/PREX2/APP/KCND2	15
GO:0043266	regulation of potassium ion transport	11/335	108/18614	3.96907e-06	8.71777e-05	7.28159e-05	ANK3/AKAP6/DPP10/DPP6/ANK2/RGS7/KCNAB1/STK39/RGS4/ATP1B1/PRNP	11
GO:1902903	regulation of supramolecular fiber organization	21/335	376/18614	5.00578e-06	0.000108655	9.07549e-05	BAIAP2L2/RAPGEF3/HIP1R/TMEFF2/LIMCH1/MAP1B/MAPT/STMN2/SLAIN1/CTNNA2/SPTBN4/STMN1/DLC1/DAAM2/MAP2/CLASP2/RGS4/TJP1/APP/ABI2/SLIT2	21
GO:0006941	striated muscle contraction	14/335	182/18614	5.64476e-06	0.000119708	9.9987e-05	ALDOA/PDE5A/CTNNA3/DMD/CACNA2D1/FGF12/KCNJ3/ANK2/PDE4D/ATP8A2/RYR2/CALM1/ATP1B1/SGCD	14
GO:0032970	regulation of actin filament-based process	21/335	387/18614	7.7948e-06	0.000151383	0.000126444	BAIAP2L2/RAPGEF3/GPM6B/HIP1R/CTNNA3/TMEFF2/LIMCH1/CTNNA2/SPTBN4/STMN1/DLC1/DAAM2/ANK2/PDE4D/RYR2/CLASP2/RGS4/TJP1/ABI2/SLIT2/NTRK3	21
GO:0055074	calcium ion homeostasis	19/335	327/18614	8.10953e-06	0.000155855	0.000130179	SLC24A2/CACNB4/DMD/PLCB1/ATP2B2/TMTC2/AKAP6/GRM5/TRPC1/ANK2/PDE4D/RYR2/SV2B/GRIN1/CALM1/ATP1B1/SGCD/APP/GRIK2	19
GO:0032411	positive regulation of transporter activity	11/335	124/18614	1.50716e-05	0.000269972	0.000225497	KCTD7/CACNB4/DMD/ANK3/CACNA2D1/AKAP6/ANK2/RYR2/STK39/CALM1/ATP1B1	11
GO:0097553	calcium ion transmembrane import into cytosol	14/335	201/18614	1.75327e-05	0.000305168	0.000254894	SLC24A2/DMD/PLCB1/CACNA2D1/AKAP6/TRPC1/ANK2/PDE4D/RYR2/GRIN1/CALM1/GRIN2A/PRNP/GRIN2B	14
GO:0007015	actin filament organization	22/335	442/18614	1.82936e-05	0.000312515	0.000261031	ALDOA/BAIAP2L2/RAPGEF3/HIP1R/TMEFF2/LIMCH1/CALD1/CTNNA2/SPTBN4/STMN1/DLC1/DAAM2/HIP1/FAM171A1/CLASP2/RGS4/COBL/TF/TJP1/ABI2/SLIT2/MYO1D	22
GO:0060560	developmental growth involved in morphogenesis	15/335	234/18614	2.35802e-05	0.000378309	0.000315986	MAGI2/SEMA3B/MAP1B/SYT1/MAPT/PTPRS/DCLK1/MAP2/RIMS1/COBL/MAG/APP/RIMS2/SLIT2/NRCAM	15
GO:0048638	regulation of developmental growth	18/335	328/18614	3.00492e-05	0.000469837	0.000392436	FGFR3/SEMA3B/PLCB1/MAP1B/AKAP6/SYT1/MAPT/PTPRS/SPTBN4/MAP2/ATP8A2/RIMS1/RGS4/ERBB4/MAG/APP/RIMS2/NRCAM	18
GO:0051648	vesicle localization	14/335	215/18614	3.70387e-05	0.000564764	0.000471724	NLGN1/RAB3A/DYNC1I1/ATP9A/KIF1A/MAP2/CLASP2/PPFIA2/KIF5C/KIF5A/SNAP91/SYN2/RAB11A/MYO1D	14
GO:0051494	negative regulation of cytoskeleton organization	12/335	164/18614	4.30911e-05	0.000646366	0.000539883	HIP1R/TMEFF2/MAP1B/STMN2/CTNNA2/SPTBN4/STMN1/DLC1/MAP2/CLASP2/TJP1/SLIT2	12
GO:1902991	regulation of amyloid precursor protein catabolic process	7/335	55/18614	5.55205e-05	0.000794072	0.000663256	ABCA2/CSNK1E/RTN1/LRRTM3/NTRK2/PRNP/RTN3	7
GO:1990778	protein localization to cell periphery	18/335	345/18614	5.79929e-05	0.000823053	0.000687463	ABCA2/SNAP25/MAP7/ANK3/RAB3A/DPP10/DPP6/SPTBN4/ANK2/NFASC/CLASP2/PREPL/ERBB4/ATP1B1/GRIN2A/LRRC7/PRNP/RAB11A	18
GO:0006814	sodium ion transport	15/335	254/18614	6.06115e-05	0.000853304	0.00071273	ATP1A3/SLC24A2/NKAIN2/DMD/ANK3/NALCN/SLC17A7/CNTN1/HECW2/SPTBN4/FGF12/STK39/YWHAH/FGF14/ATP1B1	15
GO:0051650	establishment of vesicle localization	13/335	197/18614	6.10494e-05	0.000853304	0.00071273	NLGN1/RAB3A/DYNC1I1/ATP9A/KIF1A/MAP2/CLASP2/PPFIA2/KIF5C/KIF5A/SNAP91/RAB11A/MYO1D	13
GO:0034205	amyloid-beta formation	7/335	56/18614	6.24835e-05	0.000866783	0.000723988	ABCA2/CSNK1E/RTN1/LRRTM3/NTRK2/PRNP/RTN3	7
GO:0055117	regulation of cardiac muscle contraction	8/335	78/18614	7.94051e-05	0.00106936	0.000893193	PDE5A/CTNNA3/DMD/ANK2/PDE4D/RYR2/CALM1/ATP1B1	8
GO:0070252	actin-mediated cell contraction	9/335	104/18614	0.000109063	0.0014271	0.001192	CTNNA3/LIMCH1/CACNA2D1/FGF12/KCNJ3/ANK2/PDE4D/RYR2/SGCD	9
GO:0110053	regulation of actin filament organization	15/335	268/18614	0.000110594	0.00143695	0.00120022	BAIAP2L2/RAPGEF3/HIP1R/TMEFF2/LIMCH1/CTNNA2/SPTBN4/STMN1/DLC1/DAAM2/CLASP2/RGS4/TJP1/ABI2/SLIT2	15
GO:0035725	sodium ion transmembrane transport	12/335	181/18614	0.00011158	0.00143961	0.00120245	ATP1A3/SLC24A2/DMD/ANK3/NALCN/SLC17A7/HECW2/FGF12/STK39/YWHAH/FGF14/ATP1B1	12
GO:0008037	cell recognition	11/335	155/18614	0.000117603	0.0014964	0.00124988	ALDOA/NTM/NCAM2/OPCML/CNTNAP2/CADM1/GAP43/DSCAML1/APP/ROBO2/NRCAM	11
GO:0006874	intracellular calcium ion homeostasis	16/335	303/18614	0.000129485	0.00162517	0.00135744	SLC24A2/CACNB4/DMD/PLCB1/ATP2B2/AKAP6/GRM5/TRPC1/ANK2/PDE4D/RYR2/SV2B/CALM1/ATP1B1/APP/GRIK2	16
GO:0050905	neuromuscular process	11/335	157/18614	0.000131801	0.00163203	0.00136317	PDE8B/DMD/KCNH1/NRXN1/CTNNA2/FGF12/ATP8A2/RBFOX1/GRIN2A/CSMD1/APP	11
GO:0050767	regulation of neurogenesis	18/335	381/18614	0.000201643	0.00244757	0.00204436	PTPRD/IL1RAPL1/SEMA3B/MAP1B/MAPT/ASPA/LRP4/PTPRS/GRM5/NTRK2/DAAM2/MAP2/CAMK2B/YWHAH/MAG/SLIT2/ROBO2/NTRK3	18
GO:0045664	regulation of neuron differentiation	12/335	194/18614	0.000213805	0.0025615	0.00213952	NLGN1/SH3GL3/CSNK1E/MAP1B/ZNF536/PBX1/YWHAH/RAP1GAP/MAG/APP/GPRC5B/NRCAM	12
GO:0048259	regulation of receptor-mediated endocytosis	9/335	115/18614	0.000234928	0.00277847	0.00232074	HIP1R/ABCA2/MAGI2/SH3GL3/SGIP1/DNAJC6/HIP1/SNAP91/TF	9
GO:0046847	filopodium assembly	7/335	70/18614	0.000260514	0.00304208	0.00254092	NLGN1/DNM3/GPM6A/DAAM2/TENM2/ARHGEF4/GAP43	7
GO:0016049	cell growth	21/335	495/18614	0.000266938	0.00309749	0.00258721	MEG3/SEMA3B/MAP1B/AKAP6/SYT1/MAPT/PTPRS/DCLK1/SPOCK1/MAP2/RIMS1/RGS4/NRG3/SORBS2/DNAJB2/COBL/MAG/APP/RIMS2/SLIT2/NRCAM	21
GO:0030534	adult behavior	10/335	143/18614	0.000268876	0.00310048	0.0025897	NRXN3/CACNB4/NRXN1/CNP/CNTNAP2/SPTBN4/FGF12/SLC1A2/PREX2/APP	10
GO:0051489	regulation of filopodium assembly	6/335	51/18614	0.000295797	0.00338973	0.0028313	NLGN1/DNM3/GPM6A/DAAM2/TENM2/GAP43	6
GO:0006942	regulation of striated muscle contraction	8/335	97/18614	0.000364384	0.00409932	0.00342399	PDE5A/CTNNA3/DMD/ANK2/PDE4D/RYR2/CALM1/ATP1B1	8
GO:0007632	visual behavior	6/335	54/18614	0.00040546	0.00445282	0.00371926	PDE8B/NDRG4/SLC1A2/GRIN1/GRIN2A/APP	6
GO:0031113	regulation of microtubule polymerization	6/335	54/18614	0.00040546	0.00445282	0.00371926	MAP1B/MAPT/STMN2/SLAIN1/STMN1/MAP2	6
GO:0010927	cellular component assembly involved in morphogenesis	9/335	126/18614	0.000463119	0.00505594	0.00422302	MFSD14A/ABCA2/MOBP/PHLDB1/UGT8/CNTN1/ANK2/CLASP2/MAG	9
GO:0008088	axo-dendritic transport	7/335	78/18614	0.000507952	0.00551277	0.00460459	DLG2/MAPT/KIF1A/MAP2/KIF5C/KIF5A/APP	7
GO:0051279	regulation of release of sequestered calcium ion into cytosol	7/335	82/18614	0.000687604	0.00729097	0.00608985	DMD/AKAP6/TRPC1/ANK2/PDE4D/RYR2/CALM1	7
GO:0032271	regulation of protein polymerization	11/335	191/18614	0.000708679	0.00742905	0.00620518	BAIAP2L2/HIP1R/MAP1B/MAPT/STMN2/SLAIN1/SPTBN4/STMN1/DAAM2/MAP2/SLIT2	11
GO:0071709	membrane assembly	6/335	60/18614	0.000718141	0.00748571	0.0062525	PTPRD/IL1RAPL1/NLGN1/ANK3/NRXN1/LRP4	6
GO:0008277	regulation of G protein-coupled receptor signaling pathway	9/335	137/18614	0.000848488	0.00850793	0.00710633	PLCB1/KCTD8/SYP/GRM5/STMN1/CAMK2A/RGS7/RGS4/RGS6	9
GO:0001885	endothelial cell development	6/335	63/18614	0.000931715	0.00929196	0.0077612	RAPGEF3/PLCB1/HAPLN2/PTPRS/PDE4D/TJP1	6
GO:0046785	microtubule polymerization	7/335	87/18614	0.000979188	0.00971291	0.0081128	MAP1B/MAPT/STMN2/SLAIN1/STMN1/MAP2/CLASP2	7
GO:0044091	membrane biogenesis	6/335	64/18614	0.00101279	0.00993932	0.00830191	PTPRD/IL1RAPL1/NLGN1/ANK3/NRXN1/LRP4	6
GO:0070050	neuron cellular homeostasis	6/335	64/18614	0.00101279	0.00993932	0.00830191	SLC24A2/CACNB4/NELL2/SV2B/DNAJB2/APP	6

## Sheet: OLIGO
Downregulated GO BP of Oligodendrocyte cells,PD compared to MDD
ID	Description	GeneRatio	BgRatio	pvalue	p.adjust	qvalue	geneID	Count
GO:0042391	regulation of membrane potential	25/135	433/18614	7.66902e-16	5.94347e-13	5.04054e-13	KCTD7/SOD2/CFTR/YWHAH/NRXN1/CELF4/MEF2C/FGF12/CNR1/NRCAM/RIMS2/KCND2/SLC8A1/CACNB2/GRIN1/GRM5/CALM3/ASIC2/KCNH7/GRIK2/SLC26A3/TMEM108/RIMS1/KCNMA1/CALM1	25
GO:0050804	modulation of chemical synaptic transmission	26/135	487/18614	1.23568e-15	5.94347e-13	5.04054e-13	NRGN/SNAP25/CAMK2A/YWHAH/NRXN1/CELF4/MEF2C/SYT1/CNR1/CAMK2B/NRG3/RIMS2/DLGAP1/GRIN1/NLGN4Y/PLCB1/GRM5/CACNA1A/GRM7/CALM3/GRIK2/MAP1B/TMEM108/RIMS1/SYP/TNR	26
GO:0099177	regulation of trans-synaptic signaling	26/135	488/18614	1.2977e-15	5.94347e-13	5.04054e-13	NRGN/SNAP25/CAMK2A/YWHAH/NRXN1/CELF4/MEF2C/SYT1/CNR1/CAMK2B/NRG3/RIMS2/DLGAP1/GRIN1/NLGN4Y/PLCB1/GRM5/CACNA1A/GRM7/CALM3/GRIK2/MAP1B/TMEM108/RIMS1/SYP/TNR	26
GO:0050808	synapse organization	24/135	466/18614	3.86349e-14	1.32711e-11	1.1255e-11	CDH10/NRXN1/GPM6A/SNCB/MEF2C/SEZ6L/FRMPD4/CAMK2B/NRCAM/DSCAM/ROBO2/PAK3/NEGR1/NRG3/CACNB2/SPARCL1/FLRT2/PCLO/NLGN4Y/GRM5/ASIC2/MAP1B/TMEM108/TNR	24
GO:0034765	regulation of monoatomic ion transmembrane transport	22/135	478/18614	4.66192e-12	1.2811e-09	1.08647e-09	CAPN3/CFTR/YWHAH/TMSB4X/KCNQ2/FGF12/CABP1/FGF14/KCND2/SLC8A1/CACNB2/GRIN1/GRM5/HECW1/CACNA1A/CALM3/ASIC2/KCNH7/KCNIP4/DPP10/KCNMA1/CALM1	22
GO:0007269	neurotransmitter secretion	12/135	141/18614	4.64339e-10	7.58697e-08	6.43436e-08	SNAP25/CAMK2A/NRXN1/MEF2C/CADPS/SYN2/SYT1/RIMS2/PCLO/CALM3/RIMS1/SYP	12
GO:0099643	signal release from synapse	12/135	141/18614	4.64339e-10	7.58697e-08	6.43436e-08	SNAP25/CAMK2A/NRXN1/MEF2C/CADPS/SYN2/SYT1/RIMS2/PCLO/CALM3/RIMS1/SYP	12
GO:0001764	neuron migration	13/135	176/18614	4.96963e-10	7.58697e-08	6.43436e-08	CAMK2A/GPM6A/MEF2C/CCK/DCLK1/CAMK2B/NRCAM/CHL1/NRG3/FLRT2/UNC5D/MAP1B/PHACTR1	13
GO:0010975	regulation of neuron projection development	19/135	452/18614	7.01379e-10	9.63694e-08	8.17291e-08	PTPRG/SNAP25/YWHAH/MAP2/CHN1/CNR1/ENC1/CAMK2B/NRCAM/DSCAM/NDRG4/ROBO2/PAK3/NEGR1/CAMK1D/HECW1/CNTN1/MAP1B/TNR	19
GO:0007416	synapse assembly	13/135	197/18614	1.98762e-09	2.48272e-07	2.10555e-07	NRXN1/GPM6A/MEF2C/NRCAM/DSCAM/ROBO2/NEGR1/NRG3/FLRT2/PCLO/NLGN4Y/ASIC2/MAP1B	13
GO:0006836	neurotransmitter transport	13/135	202/18614	2.69761e-09	3.08876e-07	2.61952e-07	SNAP25/SLC17A7/CAMK2A/NRXN1/MEF2C/CADPS/SYN2/SYT1/RIMS2/PCLO/CALM3/RIMS1/SYP	13
GO:0035249	synaptic transmission, glutamatergic	10/135	112/18614	8.69198e-09	7.96185e-07	6.75229e-07	SLC17A7/NRXN1/MEF2C/SYT1/CNR1/GRIN1/GRM5/GRM7/GRIK2/TNR	10
GO:0099504	synaptic vesicle cycle	12/135	198/18614	2.21706e-08	1.69236e-06	1.43526e-06	SNAP25/SLC17A7/SNCB/CADPS/SYN2/SYT1/RIMS2/PCLO/NLGN4Y/CALM3/RIMS1/SYP	12
GO:0001505	regulation of neurotransmitter levels	12/135	211/18614	4.48562e-08	3.24381e-06	2.75102e-06	SNAP25/CAMK2A/NRXN1/MEF2C/CADPS/SYN2/SYT1/RIMS2/PCLO/CALM3/RIMS1/SYP	12
GO:1990138	neuron projection extension	11/135	172/18614	5.06047e-08	3.47655e-06	2.94839e-06	MAP2/SYT1/DCLK1/NRCAM/DSCAM/RAPH1/RIMS2/MAP1B/TMEM108/RIMS1/TNR	11
GO:0010959	regulation of metal ion transport	16/135	423/18614	7.43671e-08	4.63743e-06	3.93291e-06	CAPN3/CAMK2A/YWHAH/FGF12/CABP1/CAMK2B/FGF14/SLC8A1/CACNB2/GRIN1/HECW1/CNTN1/CALM3/KCNIP4/DPP10/CALM1	16
GO:0050890	cognition	14/135	317/18614	7.7628e-08	4.63743e-06	3.93291e-06	NRGN/SNAP25/NRXN1/MEF2C/PTPRZ1/CNR1/NDRG4/CHL1/GRIN1/NLGN4Y/PLCB1/GRM5/CSMD1/TNR	14
GO:0050803	regulation of synapse structure or activity	12/135	240/18614	1.83105e-07	8.98525e-06	7.62022e-06	SLC17A7/NRXN1/GPM6A/MEF2C/FRMPD4/CAMK2B/NRCAM/ROBO2/PAK3/NEGR1/FLRT2/ASIC2	12
GO:0007626	locomotory behavior	11/135	201/18614	2.4668e-07	1.1298e-05	9.58158e-06	SOD2/SNAP25/FGF12/DSCAM/CHL1/NEGR1/KCND2/OXR1/GRM5/CNTN1/TNR	11
GO:0006887	exocytosis	14/135	351/18614	2.70033e-07	1.19686e-05	1.01503e-05	PTGDS/CFTR/SNAP25/VSNL1/CADPS/SYN2/SYT1/RIMS2/STXBP5L/PCLO/RAB11A/CALM3/RIMS1/SYP	14
GO:0032409	regulation of transporter activity	13/135	324/18614	6.90157e-07	2.78905e-05	2.36534e-05	KCTD7/CFTR/YWHAH/TMSB4X/MEF2C/FGF12/CABP1/FGF14/CACNB2/GRM5/HECW1/CALM3/CALM1	13
GO:0034329	cell junction assembly	15/135	444/18614	8.1942e-07	3.18104e-05	2.69778e-05	CLDN11/CDH10/NRXN1/GPM6A/MEF2C/NRCAM/DSCAM/ROBO2/NEGR1/NRG3/FLRT2/PCLO/NLGN4Y/ASIC2/MAP1B	15
GO:0048588	developmental cell growth	11/135	231/18614	9.83513e-07	3.55618e-05	3.01592e-05	MAP2/SYT1/DCLK1/NRCAM/DSCAM/RAPH1/RIMS2/MAP1B/TMEM108/RIMS1/TNR	11
GO:0050807	regulation of synapse organization	11/135	234/18614	1.11635e-06	3.83467e-05	3.25211e-05	NRXN1/GPM6A/MEF2C/FRMPD4/CAMK2B/NRCAM/ROBO2/PAK3/NEGR1/FLRT2/ASIC2	11
GO:0060560	developmental growth involved in morphogenesis	11/135	234/18614	1.11635e-06	3.83467e-05	3.25211e-05	MAP2/SYT1/DCLK1/NRCAM/DSCAM/RAPH1/RIMS2/MAP1B/TMEM108/RIMS1/TNR	11
GO:0031644	regulation of nervous system process	9/135	150/18614	1.48531e-06	4.85908e-05	4.1209e-05	NRXN1/CELF4/FGF12/RIMS2/DLGAP1/GRIN1/TMEM108/RIMS1/TNR	9
GO:0017157	regulation of exocytosis	10/135	194/18614	1.52818e-06	4.88308e-05	4.14124e-05	CFTR/VSNL1/CADPS/SYT1/RIMS2/STXBP5L/PCLO/CALM3/RIMS1/SYP	10
GO:0031346	positive regulation of cell projection organization	13/135	353/18614	1.79661e-06	5.61033e-05	4.75801e-05	GPM6A/CNR1/ENC1/CAMK2B/DSCAM/NDRG4/ROBO2/PAK3/NEGR1/CAMK1D/TENM2/CNTN1/MAP1B	13
GO:0048639	positive regulation of developmental growth	9/135	165/18614	3.26937e-06	9.76547e-05	8.28191e-05	CAPN3/BASP1/MEF2C/SYT1/DSCAM/RIMS2/PLCB1/MAP1B/RIMS1	9
GO:0060079	excitatory postsynaptic potential	8/135	124/18614	3.37696e-06	9.87223e-05	8.37245e-05	NRXN1/CELF4/MEF2C/RIMS2/GRIN1/GRIK2/TMEM108/RIMS1	8
GO:0051960	regulation of nervous system development	14/135	461/18614	6.65879e-06	0.000172626	0.000146401	YWHAH/NRXN1/MAP2/DNAJB11/PTPRZ1/CAMK2B/DSCAM/ROBO2/PAK3/FLRT2/GRM5/ASIC2/MAP1B/TNR	14
GO:0051588	regulation of neurotransmitter transport	7/135	99/18614	7.71678e-06	0.000189337	0.000160573	CAMK2A/MEF2C/SYT1/RIMS2/CALM3/RIMS1/SYP	7
GO:0090066	regulation of anatomical structure size	14/135	492/18614	1.38661e-05	0.000322915	0.000273858	SOD2/TMSB4X/MAP2/TMSB10/NRCAM/DSCAM/PAK3/SLC8A1/BAIAP2L2/RAB11A/ASIC2/MAP1B/TNR/KCNMA1	14
GO:0055074	calcium ion homeostasis	11/135	327/18614	2.68343e-05	0.000587974	0.00049865	CAPN3/CNR1/SLC8A1/CACNB2/ATP2B2/GRIN1/PLCB1/GRM5/CALM3/GRIK2/CALM1	11
GO:0006816	calcium ion transport	13/135	455/18614	2.73874e-05	0.000587974	0.00049865	CAPN3/CAMK2A/GPM6A/CABP1/CAMK2B/SLC8A1/CACNB2/ATP2B2/GRIN1/PLCB1/CACNA1A/CALM3/CALM1	13
GO:0098742	cell-cell adhesion via plasma-membrane adhesion molecules	10/135	278/18614	3.58787e-05	0.000758421	0.000643203	CLDN11/CDH10/DSCAM/ROBO2/SPARCL1/UNC5D/TENM2/PTPRT/PCDH15/PCDH7	10
GO:0007215	glutamate receptor signaling pathway	5/135	52/18614	3.68245e-05	0.000766619	0.000650155	GRIN1/PLCB1/GRM5/GRM7/GRIK2	5
GO:0032535	regulation of cellular component size	11/135	354/18614	5.51509e-05	0.00106258	0.00090115	TMSB4X/MAP2/TMSB10/NRCAM/DSCAM/PAK3/BAIAP2L2/RAB11A/MAP1B/TNR/KCNMA1	11
GO:0002028	regulation of sodium ion transport	6/135	92/18614	5.56808e-05	0.00106258	0.00090115	YWHAH/FGF12/FGF14/SLC8A1/HECW1/CNTN1	6
GO:0070588	calcium ion transmembrane transport	11/135	360/18614	6.41254e-05	0.00120634	0.00102307	CAPN3/GPM6A/CABP1/SLC8A1/CACNB2/ATP2B2/GRIN1/PLCB1/CACNA1A/CALM3/CALM1	11
GO:0016049	cell growth	13/135	495/18614	6.49702e-05	0.00120634	0.00102307	MEG3/MAP2/SYT1/DCLK1/NRCAM/DSCAM/RAPH1/NRG3/RIMS2/MAP1B/TMEM108/RIMS1/TNR	13
GO:0006874	intracellular calcium ion homeostasis	10/135	303/18614	7.38612e-05	0.00135314	0.00114757	CAPN3/CNR1/SLC8A1/CACNB2/ATP2B2/PLCB1/GRM5/CALM3/GRIK2/CALM1	10
GO:0060047	heart contraction	9/135	247/18614	8.07096e-05	0.00144019	0.0012214	CELF2/THRB/FGF12/S100A1/SLC8A1/CACNB2/ATP2B2/CALM3/CALM1	9
GO:0050767	regulation of neurogenesis	11/135	381/18614	0.000106109	0.0018641	0.0015809	YWHAH/MAP2/DNAJB11/PTPRZ1/CAMK2B/DSCAM/ROBO2/PAK3/GRM5/MAP1B/TNR	11
GO:0019226	transmission of nerve impulse	5/135	65/18614	0.000108535	0.0018641	0.0015809	FGF12/NRCAM/KCND2/GRIK2/TNR	5
GO:0048857	neural nucleus development	5/135	65/18614	0.000108535	0.0018641	0.0015809	BASP1/YWHAH/S100A1/CALM3/CALM1	5
GO:0045927	positive regulation of growth	9/135	258/18614	0.000112446	0.00190741	0.00161764	CAPN3/BASP1/MEF2C/SYT1/DSCAM/RIMS2/PLCB1/MAP1B/RIMS1	9
GO:0051402	neuron apoptotic process	9/135	259/18614	0.000115788	0.00191677	0.00162558	SOD2/SNCB/MEF2C/THRB/PTPRZ1/CHL1/PAK3/OXR1/GRIK2	9
GO:1903522	regulation of blood circulation	9/135	261/18614	0.000122722	0.00200738	0.00170242	CELF2/THRB/S100A1/SLC8A1/CACNB2/ATP2B2/CALM3/ASIC2/CALM1	9
GO:0008037	cell recognition	7/135	155/18614	0.000137719	0.00215029	0.00182362	ALDOA/CNR1/NRCAM/VCAN/OPCML/DSCAM/ROBO2	7
GO:0043524	negative regulation of neuron apoptotic process	7/135	155/18614	0.000137719	0.00215029	0.00182362	SOD2/SNCB/MEF2C/PTPRZ1/CHL1/OXR1/GRIK2	7
GO:0003407	neural retina development	5/135	77/18614	0.000242196	0.00357824	0.00303464	SLC17A7/GPM6A/THRB/DSCAM/ATP2B2	5
GO:0035418	protein localization to synapse	5/135	78/18614	0.000257292	0.00376084	0.0031895	SNAP25/NRXN1/PCLO/RAB11A/ASIC2	5
GO:0032411	positive regulation of transporter activity	6/135	124/18614	0.000288631	0.00407051	0.00345212	KCTD7/CFTR/TMSB4X/CACNB2/CALM3/CALM1	6
GO:0140056	organelle localization by membrane tethering	5/135	80/18614	0.000289619	0.00407051	0.00345212	CFTR/SNAP25/SYT1/NDRG4/CALM1	5
GO:0035725	sodium ion transmembrane transport	7/135	181/18614	0.000356098	0.0049049	0.00415975	SLC17A7/YWHAH/FGF12/FGF14/SLC8A1/HECW1/ASIC2	7
GO:1902074	response to salt	10/135	383/18614	0.000487194	0.0065628	0.00556578	CAPN3/SOD2/MEF2C/SYT1/CNR1/SLC8A1/PLCB1/CALM3/KCNMA1/CALM1	10
GO:0022406	membrane docking	5/135	90/18614	0.000499749	0.00660245	0.00559941	CFTR/SNAP25/SYT1/NDRG4/CALM1	5
GO:0050885	neuromuscular process controlling balance	4/135	51/18614	0.000507764	0.00664445	0.00563503	RBFOX1/NRXN1/PCDH15/TNR	4
GO:0030901	midbrain development	5/135	91/18614	0.00052576	0.00681504	0.00577971	BASP1/YWHAH/S100A1/CALM3/CALM1	5
GO:0006814	sodium ion transport	8/135	254/18614	0.00053739	0.00690069	0.00585234	SLC17A7/YWHAH/FGF12/FGF14/SLC8A1/HECW1/CNTN1/ASIC2	8
GO:0030073	insulin secretion	7/135	197/18614	0.000591261	0.00745315	0.00632087	CFTR/SNAP25/VSNL1/CNR1/RIMS2/PCLO/PLCB1	7
GO:0097553	calcium ion transmembrane import into cytosol	7/135	201/18614	0.000665985	0.00831876	0.00705498	CAPN3/SLC8A1/GRIN1/PLCB1/CACNA1A/CALM3/CALM1	7
GO:0051592	response to calcium ion	6/135	149/18614	0.000765653	0.00947754	0.00803772	CAPN3/MEF2C/SYT1/CALM3/KCNMA1/CALM1	6

## Sheet: EX
Downregulated GO BP of excitatory neurons,PD compared to MDD
ID	Description	GeneRatio	BgRatio	pvalue	p.adjust	qvalue	geneID	Count
GO:0002181	cytoplasmic translation	8/51	159/18614	1.10739e-08	8.8591e-06	7.85662e-06	RPS27A/EIF4A2/RPL34/RPS14/RPL7/RPL41/RPL21/RPL31	8

## Sheet: OPC
Downregulated GO BP of OPC cells,PD compared to MDD
ID	Description	GeneRatio	BgRatio	pvalue	p.adjust	qvalue	geneID	Count
GO:0042391	regulation of membrane potential	14/67	433/18614	3.50844e-10	3.87682e-07	3.04311e-07	SOD2/CFTR/KCNC2/MEF2C/CTNNA3/RYR2/GABRG3/CACNB4/CELF4/GRIN2A/SLC26A3/KCNH7/GRIN1/ATP1B1	14
GO:0043270	positive regulation of monoatomic ion transport	8/67	231/18614	1.73101e-06	0.000893148	0.000701075	CFTR/KCNC2/TMSB4X/RYR2/CACNB4/CAMK2A/GRIN1/ATP1B1	8
GO:0034767	positive regulation of monoatomic ion transmembrane transport	7/67	175/18614	3.11369e-06	0.000893148	0.000701075	CFTR/KCNC2/TMSB4X/RYR2/CACNB4/GRIN1/ATP1B1	7
GO:0032414	positive regulation of ion transmembrane transporter activity	6/67	113/18614	3.23311e-06	0.000893148	0.000701075	CFTR/KCNC2/TMSB4X/RYR2/CACNB4/ATP1B1	6
GO:0032411	positive regulation of transporter activity	6/67	124/18614	5.54036e-06	0.00119776	0.000940179	CFTR/KCNC2/TMSB4X/RYR2/CACNB4/ATP1B1	6
GO:0032409	regulation of transporter activity	8/67	324/18614	2.06465e-05	0.00196627	0.00154342	CFTR/KCNC2/MEF2C/TMSB4X/RYR2/CACNB4/CHRM3/ATP1B1	8
GO:0035249	synaptic transmission, glutamatergic	5/67	112/18614	5.17292e-05	0.00429434	0.00337084	MEF2C/SYT1/CACNB4/GRIN2A/GRIN1	5
GO:0050804	modulation of chemical synaptic transmission	9/67	487/18614	5.92952e-05	0.00429434	0.00337084	MEF2C/SYT1/CACNB4/CELF4/NRGN/GRIN2A/CAMK2A/CNTN4/GRIN1	9
GO:0099177	regulation of trans-synaptic signaling	9/67	488/18614	6.02385e-05	0.00429434	0.00337084	MEF2C/SYT1/CACNB4/CELF4/NRGN/GRIN2A/CAMK2A/CNTN4/GRIN1	9
GO:0098742	cell-cell adhesion via plasma-membrane adhesion molecules	7/67	278/18614	6.21805e-05	0.00429434	0.00337084	CLDN11/ROBO2/TENM2/PCDH11Y/EFNA5/CDH12/CNTN4	7
GO:0060079	excitatory postsynaptic potential	5/67	124/18614	8.39799e-05	0.0051944	0.00407734	MEF2C/GABRG3/CELF4/GRIN2A/GRIN1	5
GO:0019932	second-messenger-mediated signaling	7/67	292/18614	8.46146e-05	0.0051944	0.00407734	KCNC2/RYR2/PDE5A/GRIN2A/CHRM3/GRIN1/ATP1B1	7
GO:0055117	regulation of cardiac muscle contraction	4/67	78/18614	0.000178983	0.00872437	0.00684818	CTNNA3/RYR2/PDE5A/ATP1B1	4
GO:0034329	cell junction assembly	8/67	444/18614	0.000187174	0.00872437	0.00684818	CLDN11/LRP4/ROBO2/MEF2C/CNTNAP2/EFNA5/CNTN5/CDH12	8
GO:0046928	regulation of neurotransmitter secretion	4/67	82/18614	0.000217111	0.00922724	0.00724291	MEF2C/SYT1/CACNB4/CAMK2A	4

## Sheet: ENDO
Downregulated GO BP of Endothelial cells,PD compared to MDD
ID	Description	GeneRatio	BgRatio	pvalue	p.adjust	qvalue	geneID	Count
GO:0002181	cytoplasmic translation	50/187	159/18614	2.98612e-62	4.99279e-59	4.81237e-59	RPL34/RPS17/RPL21/RPL7/RPS28/RPS27/RPL13A/RPS6/RPS27A/RPL36/RPL32/RPS14/RPS15/RPL23A/RPS25/RPL15/RPL13/RPS19/RPL31/RPL28/RPL35/RPL35A/RPS3A/RPS2/RPS15A/RPL3/RPS26/RPLP2/RPS23/RPS9/RPS5/RPL10/RPL27A/RPS12/RPL11/RPS8/FAU/RPL8/RPS11/RPS18/RPS4X/RPL38/RPL41/UBA52/RPL24/RPLP1/RPL27/RPS16/RPL19/RPL37A	50
GO:0042274	ribosomal small subunit biogenesis	14/187	78/18614	3.81327e-14	3.18789e-11	3.07269e-11	RPS17/RPS28/RPS27/RPS6/RPS14/RPS15/RPS25/RPS19/RPS9/RPS5/RPS8/RPL38/RPS27L/RPS16	14
GO:0042255	ribosome assembly	11/187	60/18614	1.74874e-11	5.84778e-09	5.63645e-09	RPS28/RPS27/RPS14/RPS15/RPL23A/RPS19/RPS5/RPL10/RPL11/RPL38/RPS27L	11
GO:0006364	rRNA processing	15/187	218/18614	5.75031e-09	1.60242e-06	1.54451e-06	RPS17/RPL7/RPS28/RPS27/RPS6/RPS14/RPS15/RPS25/RPS19/RPL35/RPL35A/RPL11/RPS8/RPL27/RPS16	15
GO:0022618	ribonucleoprotein complex assembly	15/187	231/18614	1.25905e-08	3.00732e-06	2.89865e-06	RPS28/RPS27/RPL13A/RPS14/RPS15/RPL23A/RPS19/USP39/RPS5/RPL10/RPL11/RPL38/RPS27L/SNRPG/SNRPD2	15
GO:0071826	ribonucleoprotein complex subunit organization	15/187	239/18614	1.98788e-08	4.15468e-06	4.00454e-06	RPS28/RPS27/RPL13A/RPS14/RPS15/RPL23A/RPS19/USP39/RPS5/RPL10/RPL11/RPL38/RPS27L/SNRPG/SNRPD2	15
GO:0016072	rRNA metabolic process	15/187	257/18614	5.21283e-08	9.68429e-06	9.33433e-06	RPS17/RPL7/RPS28/RPS27/RPS6/RPS14/RPS15/RPS25/RPS19/RPL35/RPL35A/RPL11/RPS8/RPL27/RPS16	15
GO:0022904	respiratory electron transport chain	9/187	124/18614	4.51959e-06	0.000723209	0.000697074	COX7C/COX5B/UQCR10/SOD2/NDUFA1/COX4I1/COX6B1/COX7A2/NDUFA4	9
GO:0019646	aerobic electron transport chain	8/187	94/18614	4.75795e-06	0.000723209	0.000697074	COX7C/COX5B/UQCR10/NDUFA1/COX4I1/COX6B1/COX7A2/NDUFA4	8
GO:0055072	iron ion homeostasis	7/187	89/18614	3.17562e-05	0.00338077	0.0032586	EPB42/B2M/SOD2/FTL/FTH1/ATP6V1G1/SLC39A8	7
GO:0140694	non-membrane-bounded organelle assembly	14/187	390/18614	4.17275e-05	0.00387602	0.00373596	RPS28/RPS27/RPS14/RPS15/MYL9/ARHGEF10/RPL23A/RPS19/RPS23/RPS5/RPL10/RPL11/RPL38/RPS27L	14
GO:0002262	myeloid cell homeostasis	9/187	171/18614	5.91601e-05	0.00520609	0.00501796	RPS17/EPB42/B2M/RPS6/RPS14/RPS19/ADGRF5/ZFP36L1/HMGB1	9
