# Supplementary material for: Unraveling the transcriptomic signatures of Parkinson’s disease and major depression using single-cell and bulk data
Source: Front Aging Neurosci. 2023 Nov 7;15:1273855. doi: 10.3389/fnagi.2023.1273855 (PMC10664927; doi:10.3389/fnagi.2023.1273855)
Supplement: Supplementary file 1 [file Supplementary_Material.zip › Supplementary_Material/Supplementary_File_2_Table 6_Upregulated_GO BP_PD_compared_to_MDD.xlsx]

## Sheet: MIGRO
Supplementary File 2
Table 6: Upregulated GO BP of microglia cells, PD compared to MDD
ID	Description	GeneRatio	BgRatio	pvalue	p.adjust	qvalue	geneID	Count
GO:1903706	regulation of hemopoiesis	25/221	415/18614	2.88838e-11	3.89139e-08	2.81834e-08	RUNX1/PTPRC/PTPN2/HIF1A/LYN/HCLS1/ZFP36L1/IL4R/PRKCA/SCIN/BCL6/INPP5D/STAT3/JAK3/RB1/HSPA1B/C1QC/KAT6A/GAS6/HSPA1A/SYK/TGFBR2/ZFP36/LILRB1/TMEM176B	25
GO:0030099	myeloid cell differentiation	25/221	421/18614	3.92871e-11	3.89139e-08	2.81834e-08	RUNX1/TLR2/PTPN2/HIF1A/LYN/HCLS1/ZFP36L1/PRKCA/IKZF1/SCIN/FLI1/BCL6/INPP5D/STAT3/IFI16/RB1/HSPA1B/C1QC/KAT6A/LRRK1/HSPA1A/TGFBR2/ZFP36/LILRB1/SLC11A2	25
GO:0002764	immune response-regulating signaling pathway	25/221	450/18614	1.61472e-10	7.9969e-08	5.79175e-08	PTPRC/TLR2/PIK3AP1/PTPN2/NFATC2/ALPK1/LYN/GRB2/USP15/INPP5D/FCGR3A/PTPRJ/HCK/NAIP/PLCG2/PLSCR1/HSPA1B/PELI1/TLR5/LCP2/SEC14L1/HSPA1A/SYK/LILRB1/HAVCR2	25
GO:0002262	myeloid cell homeostasis	16/221	171/18614	2.20983e-10	8.75535e-08	6.34105e-08	PTPN2/HIF1A/LYN/HCLS1/ZFP36L1/IKZF1/HAMP/BCL6/INPP5D/STAT3/MERTK/RB1/HSPA1B/HSPA1A/ZFP36/SLC11A2	16
GO:0002833	positive regulation of response to biotic stimulus	21/221	327/18614	3.79536e-10	1.2531e-07	9.07558e-08	TLR2/PIK3AP1/ALPK1/LYN/PRKCA/RBM47/LY86/USP15/HCK/NAIP/PLCG2/PLSCR1/IFI16/HSPA1B/PELI1/TLR5/SEC14L1/HSPA1A/SYK/PARP9/HAVCR2	21
GO:0050764	regulation of phagocytosis	12/221	101/18614	2.74013e-09	4.93472e-07	3.57396e-07	PTPRC/TLR2/SLC11A1/DOCK2/RAB31/MERTK/PTPRJ/HCK/PLCG2/PLSCR1/GAS6/SYK	12
GO:0002683	negative regulation of immune system process	24/221	487/18614	4.1586e-09	5.88442e-07	4.26179e-07	RUNX1/PTPRC/PTPN2/RHBDF2/PAG1/LYN/RIN3/IL4R/BCL6/USP15/INPP5D/JAK3/MERTK/PTPRJ/HCK/IFI16/PELI1/C1QC/SEC14L1/SYK/LRCH1/LILRB1/HAVCR2/TMEM176B	24
GO:0032943	mononuclear cell proliferation	19/221	313/18614	6.82289e-09	8.44759e-07	6.11816e-07	PTPRC/NCK2/SLC11A1/TNFRSF1B/DOCK8/NFATC2/DOCK2/LYN/ST6GAL1/BCL6/INPP5D/JAK3/FCGR3A/PELI1/SYK/TGFBR2/LILRB1/HAVCR2/CDKN1A	19
GO:0031348	negative regulation of defense response	18/221	284/18614	8.85274e-09	9.74293e-07	7.05631e-07	PTPRC/PTPN2/TNFRSF1B/RHBDF2/LYN/PPARD/HAMP/USP15/ALOX5/HCK/IFI16/RB1/SEC14L1/AOAH/SYK/ZFP36/LILRB1/HAVCR2	18
GO:0051251	positive regulation of lymphocyte activation	19/221	327/18614	1.3872e-08	1.44634e-06	1.04751e-06	RUNX1/PTPRC/NCK2/DOCK8/NFATC2/MAP3K8/LYN/IL4R/BCL6/INPP5D/JAK3/FCGR3A/PELI1/GAS6/SYK/TGFBR2/LILRB1/HAVCR2/CDKN1A	19
GO:0045785	positive regulation of cell adhesion	23/221	482/18614	1.62908e-08	1.59691e-06	1.15656e-06	RUNX1/PTPRC/NCK2/DOCK8/MAP3K8/DISC1/LYN/FMN1/IL4R/PRKCA/BCL6/ZFHX3/ALOX5/JAK3/APBB1IP/PTPRJ/RREB1/SYK/ADAM9/TGFBR2/LILRB1/UTRN/HAVCR2	23
GO:0007264	small GTPase mediated signal transduction	23/221	483/18614	1.69283e-08	1.59691e-06	1.15656e-06	DENND3/ARHGAP26/DOCK8/DOCK2/AKAP13/FGD4/ARHGAP24/GRB2/BCL6/DOCK4/ABR/DOCK11/DENND1A/ARHGAP15/RB1/FAM13A/ARHGAP25/CYFIP1/FGD2/GNA13/SIPA1L2/ARHGAP6/CDKN1A	23
GO:2000107	negative regulation of leukocyte apoptotic process	9/221	56/18614	1.85976e-08	1.67463e-06	1.21285e-06	DOCK8/HIF1A/HCLS1/ST6GAL1/BCL6/JAK3/MERTK/GAS6/LILRB1	9
GO:0046651	lymphocyte proliferation	18/221	306/18614	2.80579e-08	2.1378e-06	1.5483e-06	PTPRC/NCK2/SLC11A1/TNFRSF1B/DOCK8/NFATC2/DOCK2/LYN/BCL6/INPP5D/JAK3/FCGR3A/PELI1/SYK/TGFBR2/LILRB1/HAVCR2/CDKN1A	18
GO:0002274	myeloid leukocyte activation	16/221	240/18614	3.01409e-08	2.19693e-06	1.59112e-06	PTPRC/TLR2/SLC11A1/DOCK2/LYN/IL4R/HAMP/FCGR3A/PLCG2/PLSCR1/LCP2/SYK/ADAM9/ADGRE2/TGFBR2/HAVCR2	16
GO:0042113	B cell activation	17/221	276/18614	3.53752e-08	2.29185e-06	1.65987e-06	PTPRC/PTPN2/NFATC2/LYN/ZFP36L1/BCL6/INPP5D/JAK3/SKAP2/HDAC4/DOCK11/PTPRJ/PLCG2/PELI1/SYK/HDAC9/CDKN1A	17
GO:0032944	regulation of mononuclear cell proliferation	16/221	243/18614	3.58644e-08	2.29185e-06	1.65987e-06	PTPRC/NCK2/TNFRSF1B/NFATC2/LYN/ST6GAL1/BCL6/INPP5D/JAK3/FCGR3A/PELI1/SYK/TGFBR2/LILRB1/HAVCR2/CDKN1A	16
GO:0050777	negative regulation of immune response	14/221	191/18614	6.96243e-08	3.83127e-06	2.77479e-06	PTPRC/PTPN2/RHBDF2/LYN/IL4R/BCL6/USP15/INPP5D/JAK3/HCK/IFI16/SYK/LILRB1/HAVCR2	14
GO:0031349	positive regulation of defense response	21/221	441/18614	7.34557e-08	3.93286e-06	2.84837e-06	NEAT1/TLR2/PIK3AP1/ALPK1/LYN/RBM47/USP15/IL17RA/HCK/NAIP/PLCG2/PLSCR1/IFI16/HSPA1B/PELI1/TLR5/SEC14L1/HSPA1A/SYK/PARP9/HAVCR2	21
GO:0032102	negative regulation of response to external stimulus	21/221	446/18614	8.88365e-08	4.63119e-06	3.35413e-06	SPP1/PTPRC/PTPN2/TNFRSF1B/RHBDF2/LYN/PPARD/RIN3/HAMP/ST6GAL1/USP15/ALOX5/HCK/IFI16/RB1/SEC14L1/AOAH/SYK/ZFP36/LILRB1/HAVCR2	21
GO:0001819	positive regulation of cytokine production	22/221	489/18614	9.56383e-08	4.73649e-06	3.4304e-06	RUNX1/PTPRC/TLR2/SLC11A1/HIF1A/IL4R/RBM47/STAT3/IL17RA/FCGR3A/PTPRJ/NAIP/PLCG2/IFI16/HSPA1B/PELI1/TLR5/HSPA1A/SYK/POU2F2/LILRB1/HAVCR2	22
GO:0019221	cytokine-mediated signaling pathway	22/221	492/18614	1.0636e-07	5.07156e-06	3.67307e-06	PTPRC/ACSL1/PTPN2/TNFRSF1B/HIF1A/LYN/IL4R/RBM47/STAT3/JAK3/SP100/IL17RA/UGCG/PTPRJ/HCK/NAIP/HSPA1B/GAS6/HSPA1A/SYK/LILRB1/PARP9	22
GO:0006909	phagocytosis	15/221	236/18614	1.53887e-07	6.62716e-06	4.79971e-06	PTPRC/TLR2/SLC11A1/DOCK2/LYN/RAB31/MERTK/PTPRJ/HCK/PLCG2/PLSCR1/ARHGAP25/GAS6/SYK/RAB20	15
GO:0050670	regulation of lymphocyte proliferation	15/221	239/18614	1.81305e-07	7.64182e-06	5.53458e-06	PTPRC/NCK2/TNFRSF1B/NFATC2/LYN/BCL6/INPP5D/JAK3/FCGR3A/PELI1/SYK/TGFBR2/LILRB1/HAVCR2/CDKN1A	15
GO:0043087	regulation of GTPase activity	18/221	364/18614	3.78053e-07	1.47985e-05	1.07178e-05	TBC1D14/DOCK8/FGD4/TBC1D22A/ARHGAP24/BCL6/TBC1D8/ABR/DOCK11/TBC1D1/ARHGAP15/RGS1/ARHGAP25/TBC1D2B/FGD2/SIPA1L2/LRCH1/ARHGAP6	18
GO:0002366	leukocyte activation involved in immune response	16/221	296/18614	5.30956e-07	1.98457e-05	1.43733e-05	PTPRC/SLC11A1/DOCK2/LYN/IL4R/BCL6/STAT3/JAK3/DOCK11/APBB1IP/FCGR3A/PLCG2/SYK/ADGRE2/LILRB1/HAVCR2	16
GO:0051250	negative regulation of lymphocyte activation	12/221	168/18614	8.08255e-07	2.80904e-05	2.03444e-05	RUNX1/PTPN2/PAG1/LYN/IL4R/BCL6/INPP5D/JAK3/MERTK/PELI1/LILRB1/HAVCR2	12
GO:0032496	response to lipopolysaccharide	17/221	345/18614	8.46011e-07	2.88956e-05	2.09276e-05	TLR2/SLC11A1/TNFRSF1B/LYN/PPARD/PRKCA/HAMP/LY86/HCK/PLCG2/PELI1/TAB2/IL10RA/ADAM9/ZFP36/LILRB1/HAVCR2	17
GO:1902905	positive regulation of supramolecular fiber organization	12/221	171/18614	9.75859e-07	3.22196e-05	2.3335e-05	NCK2/TGFBR1/FMN1/GRB2/SCIN/NAV3/HCK/RB1/CYFIP1/HSPA1B/COLGALT1/HSPA1A	12
GO:0010720	positive regulation of cell development	19/221	432/18614	1.04877e-06	3.40592e-05	2.46673e-05	RUNX1/PTPRC/TLR2/TNFRSF1B/HIF1A/DISC1/LYN/HCLS1/ZFP36L1/IL4R/PRKCA/BCL6/INPP5D/NUMB/RB1/CYFIP1/GAS6/SYK/TGFBR2	19
GO:0042060	wound healing	19/221	439/18614	1.33156e-06	4.07993e-05	2.95488e-05	SLC11A1/TGFBR1/HIF1A/LYN/ARHGAP24/PPARD/GNAQ/PRKCA/ALOX5/MERTK/F13A1/PLCG2/PLSCR1/RREB1/GAS6/GNA13/SYK/TGFBR2/CDKN1A	19
GO:0071887	leukocyte apoptotic process	10/221	117/18614	1.33869e-06	4.07993e-05	2.95488e-05	DOCK8/HIF1A/LYN/HCLS1/ST6GAL1/BCL6/JAK3/MERTK/GAS6/LILRB1	10
GO:0050863	regulation of T cell activation	17/221	377/18614	2.8312e-06	7.68303e-05	5.56443e-05	RUNX1/PTPRC/NCK2/PTPN2/TNFRSF1B/DOCK8/MAP3K8/PAG1/LYN/IL4R/BCL6/JAK3/PELI1/SYK/TGFBR2/LILRB1/HAVCR2	17
GO:1903037	regulation of leukocyte cell-cell adhesion	17/221	378/18614	2.9337e-06	7.74888e-05	5.61212e-05	RUNX1/PTPRC/NCK2/PTPN2/DOCK8/MAP3K8/PAG1/LYN/IL4R/BCL6/ALOX5/JAK3/PELI1/SYK/TGFBR2/LILRB1/HAVCR2	17
GO:0071216	cellular response to biotic stimulus	14/221	264/18614	3.46465e-06	8.79931e-05	6.37289e-05	TLR2/TNFRSF1B/LYN/PPARD/PRKCA/HAMP/LY86/HCK/PLCG2/SYK/ADAM9/ZFP36/LILRB1/HAVCR2	14
GO:0046631	alpha-beta T cell activation	11/221	175/18614	8.04383e-06	0.000191986	0.000139046	RUNX1/PTPRC/DOCK2/IL4R/BCL6/STAT3/JAK3/SYK/WDFY4/TGFBR2/LILRB1	11
GO:0060759	regulation of response to cytokine stimulus	11/221	177/18614	8.96134e-06	0.000211338	0.000153061	PTPRC/TLR2/PTPN2/HIF1A/RBM47/NAIP/HSPA1B/GAS6/HSPA1A/SYK/PARP9	11
GO:0050870	positive regulation of T cell activation	13/221	249/18614	9.20814e-06	0.000214604	0.000155427	RUNX1/PTPRC/NCK2/DOCK8/MAP3K8/LYN/IL4R/BCL6/JAK3/SYK/TGFBR2/LILRB1/HAVCR2	13
GO:0007159	leukocyte cell-cell adhesion	17/221	415/18614	1.00746e-05	0.000232067	0.000168074	RUNX1/PTPRC/NCK2/PTPN2/DOCK8/MAP3K8/PAG1/LYN/IL4R/BCL6/ALOX5/JAK3/PELI1/SYK/TGFBR2/LILRB1/HAVCR2	17
GO:0090630	activation of GTPase activity	9/221	117/18614	1.08443e-05	0.000246925	0.000178835	TBC1D14/TBC1D22A/ARHGAP24/TBC1D8/ABR/TBC1D1/ARHGAP25/TBC1D2B/SIPA1L2	9
GO:0032613	interleukin-10 production	7/221	66/18614	1.29969e-05	0.000279857	0.000202686	TLR2/RBM47/STAT3/JAK3/PLCG2/SYK/LILRB1	7
GO:0032653	regulation of interleukin-10 production	7/221	66/18614	1.29969e-05	0.000279857	0.000202686	TLR2/RBM47/STAT3/JAK3/PLCG2/SYK/LILRB1	7
GO:0051495	positive regulation of cytoskeleton organization	11/221	190/18614	1.74656e-05	0.000349488	0.000253116	NCK2/TGFBR1/FMN1/HCLS1/GRB2/SCIN/NAV3/HCK/CYFIP1/HSPA1B/HSPA1A	11
GO:0032271	regulation of protein polymerization	11/221	191/18614	1.83423e-05	0.000363362	0.000263164	SSH2/NCK2/FMN1/HCLS1/GRB2/SCIN/NAV3/HCK/CYFIP1/HSPA1B/HSPA1A	11
GO:0050868	negative regulation of T cell activation	9/221	131/18614	2.68998e-05	0.000512389	0.000371097	RUNX1/PTPN2/PAG1/IL4R/BCL6/JAK3/PELI1/LILRB1/HAVCR2	9
GO:0010721	negative regulation of cell development	13/221	286/18614	3.95753e-05	0.000725914	0.000525743	RUNX1/SPP1/PTPN2/LYN/IL4R/BCL6/INPP5D/JAK3/SKI/RB1/C1QC/LILRB1/TMEM176B	13
GO:0002460	adaptive immune response based on somatic recombination of immune receptors built from immunoglobulin superfamily domains	13/221	311/18614	9.28019e-05	0.00148259	0.00107376	PTPRC/SLC11A1/TNFRSF1B/IL4R/BCL6/INPP5D/STAT3/JAK3/IL17RA/FCGR3A/C1QC/LILRB1/HAVCR2	13
GO:0007599	hemostasis	11/221	230/18614	9.95743e-05	0.0015652	0.00113359	LYN/GNAQ/PRKCA/FLI1/MERTK/F13A1/PLCG2/PLSCR1/GAS6/GNA13/SYK	11
GO:0045453	bone resorption	6/221	64/18614	0.000110501	0.00169692	0.00122899	SPP1/PRKCA/HAMP/INPP5D/LRRK1/SYK	6
GO:0051651	maintenance of location in cell	11/221	233/18614	0.000111686	0.00170192	0.00123261	PTPRC/SRGN/LYN/ITPR2/SCIN/SP100/TRPM2/PLCG2/HNRNPU/HK2/CHD7	11
GO:0055017	cardiac muscle tissue growth	7/221	92/18614	0.000112661	0.00170368	0.00123389	RUNX1/TGFBR1/AKAP13/HAMP/SKI/PIM1/TGFBR2	7
GO:0051258	protein polymerization	12/221	276/18614	0.000119547	0.00178062	0.00128961	SSH2/NCK2/FMN1/HCLS1/GRB2/SCIN/NAV3/HCK/CYFIP1/HSPA1B/HSPA1A/ARHGAP6	12
GO:0014902	myotube differentiation	8/221	127/18614	0.000138951	0.00202399	0.00146587	NFATC2/DOCK2/IL4R/ATP11A/HDAC4/SKI/HDAC9/CD53	8
GO:0030041	actin filament polymerization	9/221	162/18614	0.000140044	0.00202502	0.00146662	SSH2/NCK2/FMN1/HCLS1/GRB2/SCIN/HCK/CYFIP1/ARHGAP6	9
GO:0018108	peptidyl-tyrosine phosphorylation	14/221	370/18614	0.00014345	0.00205923	0.0014914	PTPRC/NCK2/PTPN2/LYN/HCLS1/JAK3/MERTK/PTPRJ/HCK/PLCG2/GAS6/LRRK1/SYK/PARP9	14
GO:0001818	negative regulation of cytokine production	14/221	371/18614	0.000147532	0.0021026	0.00152281	PTPRC/SLC11A1/SRGN/BCL6/INPP5D/JAK3/MERTK/REL/NAV3/GAS6/ZFP36/HDAC9/LILRB1/HAVCR2	14
GO:0030833	regulation of actin filament polymerization	8/221	130/18614	0.000163345	0.00226284	0.00163886	SSH2/NCK2/FMN1/HCLS1/GRB2/SCIN/HCK/CYFIP1	8
GO:0002703	regulation of leukocyte mediated immunity	11/221	246/18614	0.000179781	0.00243936	0.0017667	PTPRC/TNFRSF1B/LYN/IL4R/BCL6/JAK3/PLCG2/SYK/ADGRE2/LILRB1/HAVCR2	11
GO:0030168	platelet activation	8/221	133/18614	0.000191161	0.00254154	0.00184071	LYN/GNAQ/PRKCA/MERTK/PLCG2/PLSCR1/GNA13/SYK	8
GO:0045600	positive regulation of fat cell differentiation	6/221	71/18614	0.000197025	0.00260205	0.00188453	ZFP36L1/PPARD/HNRNPU/RREB1/PIM1/ZFP36	6
GO:0033674	positive regulation of kinase activity	15/221	430/18614	0.000202501	0.00265665	0.00192407	PTPRC/ACSL1/SLC11A1/AKAP13/LYN/CCNY/MERTK/TAB2/LCP2/FGD2/GAS6/SYK/ADAM9/TGFBR2/CDKN1A	15
GO:0002532	production of molecular mediator involved in inflammatory response	7/221	102/18614	0.000214892	0.00280066	0.00202837	HIF1A/LYN/IL4R/ALOX5/STAT3/IL17RA/SYK	7
GO:0034341	response to type II interferon	8/221	139/18614	0.000258512	0.00316345	0.00229112	TLR2/SLC11A1/PTPN2/SP100/HCK/RAB20/CIITA/PARP9	8
GO:0034612	response to tumor necrosis factor	11/221	257/18614	0.000262289	0.0031877	0.00230869	PTPN2/TNFRSF1B/ZFP36L1/HAMP/NAIP/HSPA1B/GAS6/HSPA1A/SYK/ADAM9/ZFP36	11
GO:0048771	tissue remodeling	9/221	181/18614	0.000320745	0.00375974	0.00272299	RUNX1/SPP1/HIF1A/PRKCA/HAMP/INPP5D/LRRK1/SYK/CHD7	9
GO:0002443	leukocyte mediated immunity	14/221	401/18614	0.000326855	0.00378382	0.00274043	PTPRC/TNFRSF1B/LYN/IL4R/BCL6/INPP5D/JAK3/FCGR3A/PLCG2/C1QC/SYK/ADGRE2/LILRB1/HAVCR2	14
GO:0071375	cellular response to peptide hormone stimulus	12/221	308/18614	0.00032853	0.00378382	0.00274043	PTPN2/PTPRE/LYN/ZFP36L1/GRB2/RAB31/STAT3/JAK3/RB1/CYFIP1/RAB10/HDAC9	12
GO:0045332	phospholipid translocation	5/221	52/18614	0.000372153	0.00418884	0.00303376	ATP11A/PLSCR1/ATP8B4/ATP11C/VMP1	5
GO:0002062	chondrocyte differentiation	7/221	113/18614	0.000402675	0.0044536	0.00322551	CHST11/TGFBR1/HIF1A/CHSY1/SCIN/RB1/TGFBR2	7
GO:0014855	striated muscle cell proliferation	6/221	81/18614	0.000404668	0.0044536	0.00322551	RUNX1/TGFBR1/PPARD/SKI/PIM1/TGFBR2	6
GO:0043299	leukocyte degranulation	6/221	81/18614	0.000404668	0.0044536	0.00322551	LYN/IL4R/FCGR3A/HCK/SYK/ADGRE2	6
GO:0032868	response to insulin	11/221	272/18614	0.000424599	0.00457659	0.00331459	TLR2/PTPN2/PTPRE/LYN/ZFP36L1/GRB2/RAB31/RB1/CYFIP1/RAB10/HDAC9	11
GO:0050817	coagulation	10/221	229/18614	0.000425085	0.00457659	0.00331459	LYN/GNAQ/PRKCA/MERTK/F13A1/PLCG2/PLSCR1/GAS6/GNA13/SYK	10
GO:2000377	regulation of reactive oxygen species metabolic process	8/221	150/18614	0.000432047	0.0046264	0.00335067	HIF1A/GRB2/ALOX5/PLCG2/SYK/HK2/TGFBR2/CDKN1A	8
GO:0039531	regulation of viral-induced cytoplasmic pattern recognition receptor signaling pathway	5/221	54/18614	0.000444233	0.00473132	0.00342666	USP15/HSPA1B/PELI1/SEC14L1/HSPA1A	5
GO:0051090	regulation of DNA-binding transcription factor activity	15/221	465/18614	0.000463497	0.00488398	0.00353721	TLR2/HCLS1/STAT3/SP100/HDAC4/HCK/PLCG2/RB1/HSPA1B/PELI1/GAS6/HSPA1A/SYK/PIM1/HAVCR2	15
GO:0071559	response to transforming growth factor beta	11/221	280/18614	0.00054112	0.00555419	0.00402262	CHST11/TGFBR1/ZFP36L1/LDLRAD4/ZFHX3/USP15/STAT3/SKI/HSPA1A/ADAM9/TGFBR2	11
GO:0034103	regulation of tissue remodeling	6/221	86/18614	0.000558159	0.0056414	0.00408577	RUNX1/SPP1/PRKCA/HAMP/INPP5D/SYK	6
GO:0048638	regulation of developmental growth	12/221	328/18614	0.000576157	0.00576448	0.00417492	RUNX1/SPP1/TGFBR1/DISC1/PPARD/HAMP/STAT3/CYFIP1/PIM1/CHD7/TGFBR2/CDKN1A	12
GO:0072089	stem cell proliferation	7/221	121/18614	0.000607878	0.00605129	0.00438264	RUNX1/ETV6/PTPRC/ZFP36L1/HNRNPU/PIM1/TGFBR2	7
GO:0042326	negative regulation of phosphorylation	13/221	383/18614	0.000691787	0.00675089	0.00488932	PTPRC/NCK2/PTPN2/LYN/GNAQ/LDLRAD4/STAT3/HDAC4/PTPRJ/HNRNPU/RB1/LRRK1/CDKN1A	13
GO:0031623	receptor internalization	7/221	125/18614	0.000737719	0.00712888	0.00516308	RIN3/GRB2/RAB31/NUMB/PLCG2/SYK/LILRB1	7
GO:0090066	regulation of anatomical structure size	15/221	492/18614	0.000826414	0.00779584	0.00564613	SPP1/SSH2/NCK2/TBXAS1/DISC1/FMN1/HCLS1/PPARD/RIN3/GRB2/SCIN/DOCK4/HCK/KCNMA1/CYFIP1	15
GO:0000768	syncytium formation by plasma membrane fusion	5/221	62/18614	0.000841831	0.00782942	0.00567045	NFATC2/DOCK2/IL4R/ADAM9/CD53	5
GO:0097035	regulation of membrane lipid distribution	5/221	62/18614	0.000841831	0.00782942	0.00567045	ATP11A/PLSCR1/ATP8B4/ATP11C/VMP1	5
GO:0140253	cell-cell fusion	5/221	62/18614	0.000841831	0.00782942	0.00567045	NFATC2/DOCK2/IL4R/ADAM9/CD53	5
GO:0045926	negative regulation of growth	10/221	252/18614	0.000891176	0.00824963	0.00597478	SPP1/HIF1A/PPARD/BCL6/PTPRJ/RB1/HSPA1B/HSPA1A/TGFBR2/CDKN1A	10
GO:0048255	mRNA stabilization	5/221	63/18614	0.000905684	0.00834493	0.0060438	SLC11A1/RBM47/HNRNPC/HNRNPU/ZFP36	5
GO:0006898	receptor-mediated endocytosis	10/221	256/18614	0.00100428	0.00896157	0.00649041	BMP2K/RIN3/GRB2/RAB31/NUMB/STAB1/PLCG2/SYK/TGFBR2/LILRB1	10
GO:0032507	maintenance of protein location in cell	5/221	65/18614	0.00104412	0.00927531	0.00671763	SRGN/SCIN/SP100/HNRNPU/HK2	5
GO:0000041	transition metal ion transport	6/221	97/18614	0.00105326	0.00931478	0.00674622	SLC11A1/HAMP/TMEM163/TRPM2/SLC25A37/SLC11A2	6
GO:0032535	regulation of cellular component size	12/221	354/18614	0.00111727	0.00976482	0.00707216	SPP1/SSH2/NCK2/DISC1/FMN1/HCLS1/RIN3/GRB2/SCIN/HCK/KCNMA1/CYFIP1	12

## Sheet: ASTRO
Upregulated GO BP of astrocytes, PD compared to MDD
ID	Description	GeneRatio	BgRatio	pvalue	p.adjust	qvalue	geneID	Count
GO:0045926	negative regulation of growth	9/44	252/18614	6.21199e-09	7.42332e-06	5.51232e-06	BCL6/MT3/HSPA1A/CRYAB/MT1M/MT1E/HSPA1B/MT1G/MT2A	9
GO:0050821	protein stabilization	7/44	213/18614	6.22779e-07	0.000301866	0.000224156	CCNH/CLU/MT3/HSPA1A/HSP90AA1/CRYAB/HSPA1B	7
GO:0031647	regulation of protein stability	8/44	322/18614	7.57823e-07	0.000301866	0.000224156	CCNH/CLU/MT3/CD81/HSPA1A/HSP90AA1/CRYAB/HSPA1B	8
GO:0006979	response to oxidative stress	8/44	434/18614	6.95029e-06	0.00156906	0.00116513	FYN/MT3/SCARA3/HSPA1A/CRYAB/HSPB1/HSPA1B/FOS	8
GO:0071248	cellular response to metal ion	6/44	200/18614	7.17172e-06	0.00156906	0.00116513	MT3/MT1M/MT1E/FOS/MT1G/MT2A	6
GO:0046686	response to cadmium ion	4/44	54/18614	7.87811e-06	0.00156906	0.00116513	MT3/MT1E/FOS/MT1G	4
GO:0006457	protein folding	6/44	220/18614	1.23523e-05	0.00204403	0.00151783	CLU/HSPA1A/HSP90AA1/CRYAB/HSPB1/HSPA1B	6
GO:0001819	positive regulation of cytokine production	8/44	489/18614	1.65256e-05	0.00204403	0.00151783	CLU/CD81/HSPA1A/HSP90AA1/HILPDA/HSPB1/HSPA1B/CHI3L1	8
GO:2001234	negative regulation of apoptotic signaling pathway	6/44	233/18614	1.71048e-05	0.00204403	0.00151783	CLU/SGK3/HSPA1A/HSPB1/CD44/HSPA1B	6
GO:0042176	regulation of protein catabolic process	7/44	361/18614	2.01168e-05	0.00209001	0.00155198	GFAP/CLU/FYN/CD81/HSPA1A/HSP90AA1/HSPA1B	7
GO:0035966	response to topologically incorrect protein	5/44	164/18614	4.10872e-05	0.00377686	0.00280458	CLU/HSPA1A/HSP90AA1/HSPB1/HSPA1B	5
GO:0043254	regulation of protein-containing complex assembly	7/44	409/18614	4.46194e-05	0.00380858	0.00282813	NAV3/GFAP/CLU/HSPA1A/HSP90AA1/CRYAB/HSPA1B	7
GO:0030099	myeloid cell differentiation	7/44	421/18614	5.35718e-05	0.00409244	0.00303891	BCL6/ZBTB16/CD81/HSPA1A/HSPA1B/FOS/MT1G	7
GO:0034599	cellular response to oxidative stress	6/44	290/18614	5.82754e-05	0.00409642	0.00304187	FYN/MT3/HSPA1A/HSPB1/HSPA1B/FOS	6
GO:0030308	negative regulation of cell growth	5/44	191/18614	8.47203e-05	0.00545925	0.00405386	BCL6/MT3/HSPA1A/CRYAB/HSPA1B	5
GO:0016049	cell growth	7/44	495/18614	0.000147252	0.00799849	0.00593942	BCL6/SGK3/MT3/HSPA1A/HSP90AA1/CRYAB/HSPA1B	7
GO:0021782	glial cell development	4/44	119/18614	0.000176923	0.00880929	0.00654149	GFAP/CLU/MT3/TENM4	4

## Sheet: OPC
Upregulated GO BP of OPC, PD compared to MDD
ID	Description	GeneRatio	BgRatio	pvalue	p.adjust	qvalue	geneID	Count
GO:0030516	regulation of axon extension	5/47	90/18614	3.08678e-06	0.00211546	0.00176681	TNR/NRCAM/MT3/SEMA5A/VEGFA	5
GO:0010634	positive regulation of epithelial cell migration	6/47	176/18614	5.10794e-06	0.00211546	0.00176681	PRKCA/DOCK1/PLCG2/SEMA5A/DOCK5/VEGFA	6
GO:0061387	regulation of extent of cell growth	5/47	105/18614	6.59326e-06	0.00211546	0.00176681	TNR/NRCAM/MT3/SEMA5A/VEGFA	5
GO:0051146	striated muscle cell differentiation	7/47	297/18614	8.93036e-06	0.00211546	0.00176681	CD81/HDAC4/HNRNPU/DOCK1/DOCK5/SGCD/VEGFA	7
GO:0001558	regulation of cell growth	8/47	420/18614	9.14198e-06	0.00211546	0.00176681	TNR/NRCAM/MT3/SGK3/EGFR/SEMA5A/SPOCK1/VEGFA	8
GO:0016049	cell growth	8/47	495/18614	2.98506e-05	0.00493388	0.00412073	TNR/NRCAM/MT3/SGK3/EGFR/SEMA5A/SPOCK1/VEGFA	8
GO:0008361	regulation of cell size	5/47	178/18614	8.37544e-05	0.00969039	0.00809332	TNR/NRCAM/MT3/SEMA5A/VEGFA	5
